# Supplementary material for: Salmonella serotypes in the genomic era: simplified Salmonella serotype interpretation from DNA sequence data
Source: Appl Environ Microbiol. 2025 Feb 24;91(3):e02600-24. doi: 10.1128/aem.02600-24 (PMC11921320; doi:10.1128/aem.02600-24)
Supplement: Table S1 — Simplified scheme. [file aem.02600-24-s0002.xlsx]

## Sheet: Simplified scheme
Removed serotypes (R), merged serotypes (M) or simplified antigenic formulas (SAF)	Formula after simplification	Serotype after simplification	Serotype, WKL Scheme	Sub-species	O Group, WKL Scheme	O Antigen, WKL Scheme	H antigen Phase 1, WKL Scheme	H antigen Phase 2, WKL Scheme	H antigen Other Phases, WKL Scheme	Note on Simplification	Year first reported	Reference
SAF	I 2:a:1,5	Paratyphi A	Paratyphi A	I	2	[1],2,12	a	[1,5]		Paratyphi A has a 1,5 fljB allele, but it is commonly not expressed and thus not detected by phenotypic serotyping methods	1934 or earlier	49
M	I 2:g,m:-	Enteritidis	Nitra	I	2	2,12	g,m	-		Rare O group variant; merge with Group O9 serotype	1966	10
M	I 2:g,p:-	Dublin	Kiel	I	2	[1],2,12	g,p	-		Rare O group variant; merge with Group O9 serotype	1958	2
M	I 2:l,v:1,5	Panama	Koessen	I	2	2,12	l,v	1,5		Rare O group variant; merge with Group O9 serotype	1989	33
SAF	I 4:a:e,n,x	Abortusequi	Abortusequi	I	4	4,12	-	e,n,x		Abortusequi has a non-expressed Ha allele, making it impossible to distiguish from serotype Bispebjerg, I 4:a:e,n,x, using genetic methods based only on serotype antigens. E.g., see SAMN03652126 and SAMN03358778 (BCW_3060). Use ST251 by 7-gene MLST to identify Abortusequi (Fabre L et al. PLoS One 2012;7(5):e36995).
R			Fulica	I	4	4,[5],12	a	-		Serotype provisionally removed because it is a biotype that is impossible to differentiate from monophasic variants of 4:a serotypes
SAF	I 4:a:1,2	Kisangani	Kisangani	I	4	[1],4,[5],12	a	1,2
SAF	I 4:a:1,5	Hessarek	Hessarek	I	4	4,12,[27]	a	1,5		Disregard biotype characteristics
SAF	I 4:a:1,7	Arechavaleta	Arechavaleta	I	4	4,[5],12	a	1,7
SAF	I 4:a:e,n,x	Bispebjerg	Bispebjerg	I	4	[1],4,[5],12	a	e,n,x		This serotype cannot be differentiated from seroytpe Abortusequi, I 4:-:e,n,x, using genetic methods for serotype antigens. Use ST251 by 7-gene MLST to distinguish Abortusequi from Bispebjerg
SAF	II 4:a:e,n,x	II 4:a:e,n,x	II [1],4,[5],12,[27]:a:e,n,x	II	4	[1],4,[5],12,[27]	a	e,n,x
SAF	I 4:a:e,n,z15	Tinda	Tinda	I	4	[1],4,12,[27]	a	e,n,z15
SAF	I 4:a:l,w	Huettwilen	Huettwilen	I	4	[1],4,12	a	l,w
SAF	II 4:a:z39	II 4,12:a:z39	II [1],4,12,[27]:a:z39	II	4	[1],4,12,[27]	a	z39
SAF	I 4:a:z6	Nakuru	Nakuru	I	4	[1],4,12,[27]	a	z6
R			Schleissheim	I	4	4,12,[27]	b	-		Serotype provisionally removed because it is a biotype that is impossible to differentiate from monophasic variants of 4:b serotypes
R			II [1],4,12,[27]:b:[e,n,x]	II	4	[1],4,12,[27]	b	[e,n,x]		Serotype provisionally removed because exact antigenic formula could not be determined. SeqSero2S reports by antigenic formula when match to WKL Scheme cannot be made.
SAF	I 4:b:1,2	Paratyphi B	Paratyphi B	I	4	[1],4,[5],12	b	1,2	[R:z33]	There are two pathotypes of serotype Paratyphi B but this is not reflected in the WKL Scheme. This is the typhoidal pathotype. SeqSero contains an additional marker that differentiates these pathotypes	1934 or earlier	49
SAF	I 4:b:1,2	Paratyphi B var. L(+) tartrate+	Paratyphi B var. L(+) tartrate+	I	4	[1],4,[5],12	b	1,2	[R:z33]	There are two pathotypes of serotype Paratyphi B but this is not reflected in the WKL Scheme. This is the GI pathotype. It may be called Paratyphi B var. Java or Java. SeqSero contains an additional marker that differentiates these pathotypes.
SAF	II 4:b:1,5	II 4,12:b:1,5	II 4,12:b:1,5	II	4	4,12	b	1,5
SAF	I 4:b:1,5	Limete	Limete	I	4	[1],4,12,[27]	b	1,5
SAF	I 4:b:1,6	Canada	Canada	I	4	4,12,[27]	b	1,6
SAF	I 4:b:1,7	Uppsala	Uppsala	I	4	4,12,[27]	b	1,7
SAF	I 4:b:e,n,x	Abony	Abony	I	4	[1],4,[5],12,[27]	b	e,n,x
SAF	I 4:b:e,n,z15	Wagenia	Wagenia	I	4	[1],4,12,[27]	b	e,n,z15
SAF	I 4:b:l,w	Wien	Wien	I	4	[1],4,12,[27]	b	l,w
SAF	I 4:b:z6	Tripoli	Tripoli	I	4	[1],4,12,[27]	b	z6
SAF	I 4:c:1,5	Legon	Legon	I	4	[1],4,12,[27]	c	1,5			1957	1
SAF	I 4:c:1,6	Abortusovis	Abortusovis	I	4	4,12	c	1,6			1934 or earlier	49
SAF	I 4:c:1,7	Altendorf	Altendorf	I	4	4,12,[27]	c	1,7
SAF	I 4:c:e,n,x	Bissau	Bissau	I	4	4,12	c	e,n,x
SAF	I 4:c:e,n,z15	Jericho	Jericho	I	4	[1],4,12,[27]	c	e,n,z15			1957	1
SAF	I 4:c:l,w	Hallfold	Hallfold	I	4	[1],4,12,[27]	c	l,w
SAF	I 4:c:z6	Bury	Bury	I	4	4,12,[27]	c	z6
SAF	I 4:d:1,2	Stanley	Stanley	I	4	[1],4,[5],12,[27]	d	1,2			1934 or earlier	49
SAF	I 4:d:1,5	Eppendorf	Eppendorf	I	4	[1],4,12,[27]	d	1,5			1958	2
SAF	I 4:d:1,6	Brezany	Brezany	I	4	[1],4,12,[27]	d	1,6
SAF	I 4:d:1,7	Schwarzengrund	Schwarzengrund	I	4	[1],4,12,[27]	d	1,7
SAF	II 4:d:e,n,x	II 4:d:e,n,x	II 4,12:d:e,n,x	II	4	4,12	d	e,n,x
SAF	I 4:d:e,n,x	Sarajane	Sarajane	I	4	[1],4,[5],12,[27]	d	e,n,x
SAF	I 4:d:e,n,z15	Duisburg	Duisburg	I	4	[1],4,12,[27]	d	e,n,z15
SAF	I 4:d:l,w	Mons	Mons	I	4	[1],4,12,[27]	d	l,w
SAF	I 4:d:z35	Chennai	Chennai	I	4	4,12	d	z35			2007	47
SAF	I 4:d:z6	Ayinde	Ayinde	I	4	[1],4,12,[27]	d	z6
SAF	I 4:e,h:1,2	Saintpaul	Saintpaul	I	4	[1],4,[5],12	e,h	1,2
SAF	I 4:e,h:1,5	Reading	Reading	I	4	[1],4,[5],12	e,h	1,5	[R:1…]		1934 or earlier	49
SAF	I 4:e,h:1,6	Eko	Eko	I	4	4,12	e,h	1,6
SAF	I 4:e,h:1,7	Kaapstad	Kaapstad	I	4	4,12	e,h	1,7
SAF	I 4:e,h:e,n,x	Chester	Chester	I	4	[1],4,[5],12	e,h	e,n,x
SAF	I 4:e,h:e,n,z15	Sandiego	Sandiego	I	4	4,[5],12	e,h	e,n,z15
SAF	I 4:e,h:l,w	Chartres	Chartres	I	4	[1],4,12	e,h	l,w
R			II [1],4,12,[27]:e,n,x:1,[5],7	II	4	[1],4,12,[27]	e,n,x	1,[5],7		Serotype provisionally removed because exact antigenic formula could not be determined. SeqSero2S reports by antigenic formula when match to WKL Scheme cannot be made.
SAF	II 4:e,n,x:1,2,7	II 4:e,n,x:1,2,7	II 4,12:e,n,x:1,2,7	II	4	4,12	e,n,x	1,2,7		H:1,2,7 is provisionally kept. Crossreaction with H1,7 alleles may occur.
SAF	I 4:f,g:-	Derby	Derby	I	4	[1],4,[5],12	f,g	[1,2]		Disregard antigen in []	1934 or earlier	49
SAF	I 4:f,g,s:-	Agona	Agona	I	4	[1],4,[5],12	f,g,s	[1,2]	[R:z27];[R:z45]	Disregard antigen in []
SAF	II 4:f,g,t:z6	II 4:f,g,t:z6:z42	II 4,[5],12:f,g,t:z6:z42	II	4	4,[5],12	f,g,t	z6	z42
R			II [1],4,12,[27]:g,[m],[s],t:e,n,x	II	4	[1],4,12,[27]	g,[m],[s],t	e,n,x		Serotype provisionally removed because exact antigenic formula could not be determined. SeqSero2S reports by antigenic formula when match to WKL Scheme cannot be made.
R			II [1],4,12,[27]:g,[m],t:[1,5]	II	4	[1],4,12,[27]	g,[m],t	[1,5]		Serotype provisionally removed because exact antigenic formula could not be determined. SeqSero2S reports by antigenic formula when match to WKL Scheme cannot be made.
SAF	I 4:g,m:-	Essen	Essen	I	4	4,12	g,m	-
SAF	I 4:g,m,s:-	Hato	Hato	I	4	[1],4,[5],12	g,m,s	-
SAF	I 4:g,m,t:-	California	California	I	4	4,12	g,m,t	[z67]		This serotype is provisionally kept. Hg,m,t has not been confirmed in ssp I
SAF	II 4:g,m,t:z39	II 4:g,m,t:z39	II 4,12:g,m,t:z39	II	4	4,12	g,m,t	z39
SAF	I 4:g,s,t:-	Kingston	Kingston	I	4	[1],4,[5],12,[27]	g,s,t	[1,2]	[R:z43]	Disregard antigen in []
SAF	I 4:g,t:-	Budapest	Budapest	I	4	[1],4,12,[27]	g,t	-		This serotype is provisionally kept. Hg,t has not been confirmed in ssp I
SAF	I 4:g,z51:1,7	Travis	Travis	I	4	4,[5],12	g,z51	1,7
SAF	I 4:g,z51:e,n,z15	Tennyson	Tennyson	I	4	4,[5],12	g,z51	e,n,z15
SAF	II 4:g,z62:-	II 4:g,z62:-	II 4,12:g,z62:-	II	4	4,12	g,z62	-
SAF	I 4:i:1,2	Typhimurium	Typhimurium	I	4	[1],4,[5],12	i	1,2			1934 or earlier	49
SAF	I 4:i:1,5	Lagos	Lagos	I	4	[1],4,[5],12	i	1,5			1963	7
SAF	I 4:i:1,6	Agama	Agama	I	4	4,12	i	1,6
SAF	I 4:i:e,n,x	Farsta	Farsta	I	4	4,12	i	e,n,x
SAF	I 4:i:e,n,z15	Tsevie	Tsevie	I	4	4,12	i	e,n,z15
SAF	I 4:i:l,w	Gloucester	Gloucester	I	4	[1],4,12,[27]	i	l,w
SAF	II 4:i:z35	II 4:i:z35	II 4,12,27:i:z35	II	4	4,12,[27]	i	z35
SAF	I 4:i:z6	Tumodi	Tumodi	I	4	[1],4,12	i	z6
SAF	I 4:k:1,5	Massenya	Massenya	I	4	[1],4,12,[27]	k	1,5
SAF	II 4:k:1,6	II 4:k:1,6	II [1],4,12,27:k:1,6	II	4	[1],4,12,[27]	k	1,6
SAF	I 4:k:1,6	Neumuenster	Neumuenster	I	4	[1],4,12,[27]	k	1,6
SAF	I 4:k:e,n,x	Ljubljana	Ljubljana	I	4	4,12,[27]	k	e,n,x
SAF	I 4:k:e,n,z15	Texas	Texas	I	4	4,[5],12	k	e,n,z15
SAF	I 4:l,z13:1,2	Kunduchi	Kunduchi	I	4	[1],4,[5],12,[27]	l,[z13],[z28]	[1,2]		Disregard antigen in [], retain epitope in []
SAF	I 4:l,z13,z28:1,5	Tyresoe	Tyresoe	I	4	[1],4,12,[27]	l,[z13],z28	1,5		Disregard []
SAF	I 4:l,v:1,2	Fyris	Fyris	I	4	4,[5],12	l,v	1,2
SAF	I 4:l,v:1,5	Azteca	Azteca	I	4	4,[5],12,[27]	l,v	1,5
SAF	I 4:l,v:1,6	Clackamas	Clackamas	I	4	4,12	l,v	1,6
SAF	I 4:l,v:1,7	Bredeney	Bredeney	I	4	[1],4,12,[27]	l,v	1,7	[R:z40]
SAF	II 4:l,v:e,n,x	II 4:l,v:e,n,x	II [1],4,12,27:l,v:e,n,x	II	4	[1],4,12,[27]	l,v	e,n,x
SAF	I 4:l,v:e,n,x	Kimuenza	Kimuenza	I	4	[1],4,12,[27]	l,v	e,n,x
SAF	I 4:l,v:e,n,z15	Brandenburg	Brandenburg	I	4	4,[5],12	l,v	e,n,z15			1934 or earlier	49
SAF	II 4:l,v:z39	II 4:l,v:z39	II [1],4,12,27:l,v:z39	II	4	[1],4,12,[27]	l,v	z39
SAF	I 4:l,w:1,5	Mono	Mono	I	4	4,12	l,w	1,5
SAF	I 4:l,w:1,6	Togo	Togo	I	4	4,12	l,w	1,6
SAF	II 4:l,w:e,n,x	II 4:l,w:e,n,x	II 4,12:l,w:e,n,x	II	4	4,12	l,w	e,n,x
SAF	I 4:l,w:e,n,z15	Blancmesnil	Blancmesnil	I	4	4,12	l,w	e,n,z15			2001	45
SAF	I 4:l,w:z6	Ayton	Ayton	I	4	[1],4,12,[27]	l,w	z6
SAF	I 4:l,z13:1,6 or I 4:l,z13,z28:1,6	Haduna	Haduna	I	4	4,12	l,z13,[z28]	1,6		Both H:l,z13 and H:l,z13,z28 types are recognized
SAF	I 4:l,z13,z28:1,7	Kubacha	Kubacha	I	4	[1],4,12,[27]	l,z13,z28	1,7
SAF	I 4:l,z13,z28:e,n,x	Kano	Kano	I	4	[1],4,12,[27]	l,z13,z28	e,n,x			1974	18
SAF	I 4:l,z13,z28:e,n,z15	Vom	Vom	I	4	[1],4,12,[27]	l,z13,z28	e,n,z15
R			II [1],4,12:l,z28:[e,n,x]	II	4	4,12	l,z28	[e,n,x]		Serotype provisionally removed because exact antigenic formula could not be determined. SeqSero2S reports by antigenic formula when match to WKL Scheme cannot be made.
SAF	I 4:l,z28:e,n,x	Reinickendorf	Reinickendorf	I	4	[1],4,12	l,z28	e,n,x
SAF	I 4:m,t:-	Banana	Banana	I	4	[1],4,[5],12	m,t	[1,5]		Disregard antigen in []
SAF	I 4:m,t:e,n,z15	Madras	Madras	I	4	4,[5],12	m,t	e,n,z15
SAF	I 4:r:1,2	Heidelberg	Heidelberg	I	4	[1],4,[5],12	r	1,2			1934 or earlier	49
SAF	I 4:r:1,5	Bradford	Bradford	I	4	4,12,[27]	r	1,5
SAF	I 4:r:1,6	Winneba	Winneba	I	4	4,12	r	1,6
SAF	I 4:r:1,7	Remo	Remo	I	4	[1],4,12,[27]	r	1,7
SAF	I 4:r:l,w	Bochum	Bochum	I	4	4,[5],12	r	l,w
SAF	I 4:r:z6	Southampton	Southampton	I	4	4,12,[27]	r	z6
SAF	I 4:r,i:e,n,z15	Drogana	Drogana	I	4	[1],4,12,[27]	r,i	e,n,z15			1974	18
SAF	I 4:r,i:l,w	Africana	Africana	I	4	4,12	r,i	l,w
SAF	I 4:y:1,2	Coeln	Coeln	I	4	[1],4,[5],12	y	1,2
SAF	I 4:y:1,5	Trachau	Trachau	I	4	4,12,[27]	y	1,5
SAF	I 4:y:1,6	Finaghy	Finaghy	I	4	4,12	y	1,6
SAF	I 4:y:1,7	Teddington	Teddington	I	4	[1],4,12,[27]	y	1,7
SAF	I 4:y:e,n,x	Ball	Ball	I	4	[1],4,12,[27]	y	e,n,x			1957	1
SAF	I 4:y:e,n,z15	Jos	Jos	I	4	[1],4,12,[27]	y	e,n,z15			1957	1
SAF	I 4:y:z6	Kamoru	Kamoru	I	4	[1],4,12,[27]	y	z6
SAF	I 4:z:1,2	Shubra	Shubra	I	4	4,[5],12	z	1,2
SAF	II 4:z:1,5	II 4:z:1,5	II [1],4,12,27:z:1,5	II	4	[1],4,12,[27]	z	1,5
SAF	I 4:z:1,5	Kiambu	Kiambu	I	4	[1],4,12	z	1,5
SAF	I 4:z:1,6	Loubomo	Loubomo	I	4	4,12	z	1,6
SAF	II 4:z:1,7	II 4,12:z:1,7	II 4,12:z:1,7	II	4	4,12	z	1,7
SAF	I 4:z:1,7	Indiana	Indiana	I	4	[1],4,12	z	1,7
SAF	II 4:z:e,n,x	II 4:z:e,n,x	II [1],4,12,27:z:e,n,x	II	4	[1],4,12,[27]	z	e,n,x			1957	1
SAF	I 4:z:e,n,x	Neftenbach	Neftenbach	I	4	4,12	z	e,n,x
SAF	I 4:z:e,n,z15	Koenigstuhl	Koenigstuhl	I	4	[1],4,[5],12	z	e,n,z15
SAF	I 4:z:l,w	Preston	Preston	I	4	[1],4,12	z	l,w
SAF	II 4:z:z39	II 4,12:z:z39	II 4,12:z:z39	II	4	4,12	z	z39
SAF	I 4:z:z6	Entebbe	Entebbe	I	4	[1],4,12,[27]	z	z6
SAF	I 4:z10:1,2	Haifa	Haifa	I	4	[1],4,[5],12	z10	1,2
SAF	I 4:z10:1,5	Ituri	Ituri	I	4	[1],4,12	z10	1,5
SAF	I 4:z10:1,6	Tudu	Tudu	I	4	4,12	z10	1,6
SAF	I 4:z10:1,7	Harrow	Harrow	I	4	4,12	z10	1,7			2010	48
SAF	I 4:z10:e,n,x	Albert	Albert	I	4	4,12	z10	e,n,x
SAF	I 4:z10:e,n,z15	Tokoin	Tokoin	I	4	4,12	z10	e,n,z15
SAF	I 4:z10:l,w	Mura	Mura	I	4	[1],4,12	z10	l,w
SAF	I 4:z10:z35	Vellore	Vellore	I	4	[1],4,12,[27]	z10	z35
SAF	I 4:z10:z6	Fortune	Fortune	I	4	[1],4,12,[27]	z10	z6
SAF	I 4:z29:-	Brancaster	Brancaster	I	4	[1],4,12,[27]	z29	-
SAF	II 4:z29:e,n,x	II 4:z29:e,n,x	II [1],4,12:z29:e,n,x	II	4	[1],4,12	z29	e,n,x
SAF	I 4:z35:1,5	Pasing	Pasing	I	4	4,12	z35	1,5
SAF	I 4:z35:1,7	Tafo	Tafo	I	4	[1],4,12,[27]	z35	1,7
SAF	I 4:z35:e,n,z15	Yaounde	Yaounde	I	4	[1],4,12,[27]	z35	e,n,z15
SAF	I 4:z35:z6	Sloterdijk	Sloterdijk	I	4	[1],4,12,[27]	z35	z6
SAF	I 4:z36:-	Tejas	Tejas	I	4	4,12	z36	-
SAF	I 4:z38:-	Wilhelmsburg	Wilhelmsburg	I	4	[1],4,[5],12,[27]	z38	[e,n,z15]		Disregard antigen in []
SAF	I 4:z38:1,5	Yverdon	Yverdon	I	4	1,4,12	z38	1,5			2010	48
R			II [1],4,12,[27]:z39:1,[5],7	II	4	[1],4,12,[27]	z39	1,[5],7		Serotype provisionally removed because exact antigenic formula could not be determined. SeqSero2S reports by antigenic formula when match to WKL Scheme cannot be made.
SAF	I 4:z4,z23:-	Stanleyville	Stanleyville	I	4	[1],4,[5],12,[27]	z4,z23	[1,2]		Disregard antigen in []
SAF	I 4:z4,z23:e,n,z15	Perrosguirec	Perrosguirec	I	4	4,12	z4,z23	e,n,z15			2010	48
SAF	I 4:z4,z23:z6	Vuadens	Vuadens	I	4	4,12,[27]	z4,z23	z6
SAF	I 4:z4,z24:-	Kalamu	Kalamu	I	4	[1],4,[5],12	z4,z24	[1,5]		Disregard antigen in []
R			Thayngen	I	4	[1],4,12,[27]	z41	1,(2),5		Serotype provisionally removed because exact antigenic formula could not be determined. SeqSero2S reports by antigenic formula when match to WKL Scheme cannot be made.
SAF	I 4:z41:e,n,z15	Maska	Maska	I	4	[1],4,12,[27]	z41	e,n,z15
R			Mygdal	I	4	4,12	z91	-		Serotype provisionally removed because no H:z91 allele available.	2007	47
SAF	II 7:-:1,6	II 7:-:1,6	II 6,7:-:1,6	II	7	6,7	-	1,6		Some subspecies II serotypes have a 1 Complex allele at Phase 1/fliC. This may be a "naturally" monophasic serotype, i.e., no Phase 2/fljB locus. For consistency with WKLS, SS2S lists the 1 Complex allele in Phase 2.
R			II 6,7:(g),m,[s],t:1,5	II	7	6,7	(g),m,[s],t	1,5		Serotype provisionally removed because exact antigenic formula could not be determined. SeqSero2S reports by antigenic formula when match to WKL Scheme cannot be made.
SAF	IIIb 7:k:z	IIIb 7:k:z	IIIb 6,7:(k):z	IIIb	7	6,7	(k)	z	[z55]	Disregard ()
SAF	II 7:a:1,5	II 7:a:1,5	II 6,7,[14]:a:1,5	II	7	6,7,[14]	a	1,5
SAF	I 7:a:1,5	Sanjuan	Sanjuan	I	7	6,7	a	1,5
SAF	I 7:a:1,6	Umhlali	Umhlali	I	7	6,7	a	1,6
SAF	I 7:a:1,7	Austin	Austin	I	7	6,7	a	1,7
SAF	I 7:a:e,n,x	Oslo	Oslo	I	7	6,7,[14]	a	e,n,x
SAF	I 7:a:e,n,z15	Denver	Denver	I	7	6,7	a	e,n,z15
SAF	I 7:a:l,w	Coleypark	Coleypark	I	7	6,7,[14]	a	l,w
R			II 6,7:a:z42	II	7	6,7	a	z42		Serotype provisionally removed because no H:z42 allele available
SAF	I 7:a:z6	Damman	Damman	I	7	6,7	a	z6
SAF	II 7:a:z6	II 7:a:z6	II 6,7:a:z6	II	7	6,7	a	z6
R			II 6,7:b:[e,n,x]:z42	II	7	6,7	b	[e,n,x]	z42	Serotype provisionally removed because exact antigenic formula could not be determined. SeqSero2S reports by antigenic formula when match to WKL Scheme cannot be made.	1957	1
SAF	I 7:b:1,2	Brazzaville	Brazzaville	I	7	6,7	b	1,2
SAF	I 7:b:1,5	Edinburg	Edinburg	I	7	6,7,[14]	b	1,5
SAF	II 7:b:1,5	II 7:b:1,5	II 6,7:b:1,5	II	7	6,7	b	1,5			2010	48
SAF	I 7:b:1,6	Adime	Adime	I	7	6,7	b	1,6
SAF	I 7:b:1,7	Koumra	Koumra	I	7	6,7	b	1,7
SAF	I 7:b:e,n,x	Lockleaze	Lockleaze	I	7	6,7,[14]	b	e,n,x
SAF	I 7:b:e,n,z15	Georgia	Georgia	I	7	6,7	b	e,n,z15
SAF	I 7:b:l,w	Ohio	Ohio	I	7	6,7,[14]	b	l,w	[R:z59]		1958	2
SAF	I 7:b:z35	Kotte	Kotte	I	7	6,7	b	z35			1957	1
SAF	II 7:b:z39	II 7:b:z39	II 6,7:b:z39	II	7	6,7	b	z39
SAF	I 7:b:z6	Leopoldville	Leopoldville	I	7	6,7	b	z6
SAF	I 7:c:1,2	Hissar	Hissar	I	7	6,7,[14]	c	1,2			1969	13
SAF	I 7:c:1,5	na	Choleraesuis	I	7	6,7	c	1,5		Serotypes with antigenic formula I 7:c:1,5 are biotypes and/or pathotypes that require additional testing beyond serotype antigens for full identification (see ref 58, page 10). SeqSero does not have a marker to identify this lineage	1934 or earlier	49
SAF	I 7:c:1,5	na	Choleraesuis var. Decatur	I	7	6,7	c	1,5		Serotypes with antigenic formula I 7:c:1,5 are biotypes and/or pathotypes that required additional testing beyond serotype antigens for full identification (see ref 58, page 10). SeqSero does not have a marker to identify this lineage. WKL Scheme does not recognize this lineage. It was originally described as a biotype of Choleraesuis.
SAF	I 7:c:1,5	na	Choleraesuis var. Kunzendorf	I	7	6,7	c	1,5		Serotypes with antigenic formula I 7:c:1,5 are biotypes and/or pathotypes that required additional testing beyond serotype antigens for full identification (see ref 58, page 10). SeqSero does not have a marker to identify this lineage. WKL Scheme does not recognize this lineage. It was originally described as a biotype of Choleraesuis.	1934 or earlier	49
SAF	I 7:c:1,5	na	Paratyphi C	I	7	6,7,[Vi]	c	1,5		Serotypes with antigenic formula I 7:c:1,5 are biotypes and/or pathotypes that required additional testing beyond serotype antigens for full identification (see ref 58, page 10). SeqSero does not have a marker to identify this lineage	1934 or earlier	49
SAF	I 7:c:1,5	na	Typhisuis	I	7	6,7	c	1,5		Serotypes with antigenic formula I 7:c:1,5 are biotypes and/or pathotypes that required additional testing beyond serotype antigens for full identification (see ref 58, page 10). SeqSero does not have a marker to identify this lineage	1934 or earlier	49
SAF	I 7:c:1,6	Birkenhead	Birkenhead	I	7	6,7	c	1,6
SAF	I 7:c:1,7	Schwabach	Schwabach	I	7	6,7	c	1,7
SAF	I 7:c:e,n,x	Namibia	Namibia	I	7	6,7	c	e,n,x
SAF	I 7:c:e,n,z15	Kaduna	Kaduna	I	7	6,7,[14]	c	e,n,z15
SAF	I 7:c:z6	Cotonou	Cotonou	I	7	6,7	c	z6			2000	44
SAF	I 7:d:1,2,7	Kambole	Kambole	I	7	6,7	d	1,[2],7		H:1,2,7 is provisionally kept. Crossreaction with H1,7 alleles may occur. Disregard epitope in []
SAF	I 7:d:1,2	Kisii	Kisii	I	7	6,7	d	1,2
SAF	I 7:d:1,5	Isangi	Isangi	I	7	6,7,[14]	d	1,5
SAF	I 7:d:1,6	Kivu	Kivu	I	7	6,7	d	1,6
SAF	I 7:d:e,n,x	Amersfoort	Amersfoort	I	7	6,7,[14]	d	e,n,x
SAF	I 7:d:e,n,z15	Gombe	Gombe	I	7	6,7,[14]	d	e,n,z15
SAF	I 7:d:l,w	Livingstone	Livingstone	I	7	6,7,[14]	d	l,w
SAF	I 7:d:l,z13,z28	Wil	Wil	I	7	6,7	d	l,z13,z28
R			II 6,7:d:z42	II	7	6,7	d	z42		Serotype provisionally removed because no H:z42 allele available
SAF	I 7:d:z6	Nieukerk	Nieukerk	I	7	6,7,[14]	d	z6
SAF	I 7:e,h:1,2	Larochelle	Larochelle	I	7	6,7	e,h	1,2			1957	1
SAF	I 7:e,h:1,5	Lomita	Lomita	I	7	6,7	e,h	1,5
SAF	I 7:e,h:1,6	Norwich	Norwich	I	7	6,7	e,h	1,6
SAF	I 7:e,h:1,7	Nola	Nola	I	7	6,7	e,h	1,7
SAF	I 7:e,h:e,n,z15	Braenderup	Braenderup	I	7	6,7,[14]	e,h	e,n,z15
SAF	II 7:e,n,x:1,6	II 7:e,n,x:1,6:z42	II 6,7:e,n,x:1,6:z42	II	7	6,7	e,n,x	1,6	z42
SAF	I 7:e,n,z15:1,6	Kastrup	Kastrup	I	7	6,7	e,n,z15	1,6
SAF	I 7:f,g:-	Rissen	Rissen	I	7	6,7,[14]	f,g	-
SAF	I 7:f,g,t:1,2,7	Eingedi	Eingedi	I	7	6,7	f,g,t	1,2,7		H:1,2,7 is provisionally kept. Crossreaction with H1,7 alleles may occur.
SAF	I 7:f,g,t:e,n,x	Afula	Afula	I	7	6,7	f,g,t	e,n,x
SAF	I 7:g,t:-	Riggil	Riggil	I	7	6,7	g,(t)	-		Disregard (). H:g,t has not been confirmed in ssp I. Provisionally kept.
R			II 6,7:g,[m],s,t:[z42]	II	7	6,7	g,[m],s,t	[z42]		Serotype provisionally removed because exact antigenic formula could not be determined. SeqSero2S reports by antigenic formula when match to WKL Scheme cannot be made.
SAF	I 7:g,m,s:-	Montevideo	Montevideo	I	7	6,7,[14]	g,m,[p],s	[1,2,7]		Disregard antigen in [], retain epitope in []
R			II 6,7:g,m,[s],t:e,n,x	II	7	6,7	g,m,[s],t	e,n,x		Serotype provisionally removed because exact antigenic formula could not be determined. SeqSero2S reports by antigenic formula when match to WKL Scheme cannot be made.
SAF	I 7:g,m:-	Othmarschen	Othmarschen	I	7	6,7,[14]	g,m,[t]	-		Disregard epitope in []
R			II 6,7:g,m,s,t:z39	II	7	6,7	g,m,s,t	z39		Serotype provisionally removed because exact antigenic formula could not be determined. SeqSero2S reports by antigenic formula when match to WKL Scheme cannot be made.
SAF	I 7:g,s,t:-	Menston	Menston	I	7	6,7	g,s,[t]	[1,6]		Disregard antigen in [], retain epitope in []
R			Plumaugat	I	7	6,7	g,s,q	-		Serotype provisionally removed because no H:g,s,q allele available
SAF	II 6,7:g,t:e,n,x	II 6,7:g,t:e,n,x	II 6,7:g,t:[e,n,x]:z42	II	7	6,7	g,t	[e,n,x]	z42		2000	44
SAF	IV 7:g,z51:-	IV 7:g,z51:-	IV 6,7:g,z51:-	IV	7	6,7	g,z51	-
SAF	I 7:g,z51:1,5	Alamo	Alamo	I	7	6,7	g,z51	1,5
SAF	I 7:g,z51:e,n,z15	Larose	Larose	I	7	6,7	g,z51	e,n,z15			2000	44
SAF	I 7:i:1,2	Augustenborg	Augustenborg	I	7	6,7,[14]	i	1,2
SAF	I 7:i:1,5	Oritamerin	Oritamerin	I	7	6,7	i	1,5			1958	2
SAF	I 7:i:1,6	Garoli	Garoli	I	7	6,7	i	1,6
SAF	I 7:i:1,7	Lika	Lika	I	7	6,7	i	1,7
SAF	I 7:i:e,n,z15	Athinai	Athinai	I	7	6,7	i	e,n,z15
SAF	I 7:i:l,w	Norton	Norton	I	7	6,7	i	l,w
SAF	I 7:i:z6	Stuttgart	Stuttgart	I	7	6,7,[14]	i	z6
R			II 6,7:k:[z6]	II	7	6,7	k	[z6]		Serotype provisionally removed because exact antigenic formula could not be determined. SeqSero2S reports by antigenic formula when match to WKL Scheme cannot be made.
SAF	I 7:k:1,2	Galiema	Galiema	I	7	6,7,[14]	k	1,2			1957	1
SAF	I 7:k:1,5	Thompson	Thompson	I	7	6,7,[14]	k	1,5	[R:1…]		1934 or earlier	49
SAF	I 7:k:1,6	Daytona	Daytona	I	7	6,7	k	1,6
SAF	I 7:k:1,7	Baiboukoum	Baiboukoum	I	7	6,7	k	1,7
SAF	Singapore	Singapore	Singapore	I	7	6,7	k	e,n,x
SAF	I 7:k:e,n,z15	Escanaba	Escanaba	I	7	6,7	k	e,n,z15			1958	2
SAF	I 7:k:z35	Ashford	Ashford	I	7	6,7	k	z35			2010	48
SAF	I 7:l,v:1,2	Concord	Concord	I	7	6,7	l,v	1,2
SAF	I 7:l,v:1,5	Irumu	Irumu	I	7	6,7	l,v	1,5
SAF	IIIb 7:l,v:1,5,7	IIIb 7:l,v:1,5,7	IIIb 6,7:l,v:1,5,7	IIIb	7	6,7	l,v	1,5,7			2004	46
SAF	I 7:l,v:1,6	Mkamba	Mkamba	I	7	6,7	l,v	1,6
SAF	I 7:l,v:1,7	Kortrijk	Kortrijk	I	7	6,7	l,v	1,7
SAF	I 7:l,v:e,n,x	Bonn	Bonn	I	7	6,7	l,v	e,n,x
SAF	I 7:l,v:e,n,z15	Potsdam	Potsdam	I	7	6,7,[14]	l,v	e,n,z15			1934 or earlier	49
SAF	I 7:l,v:z35	Coromandel	Coromandel	I	7	6,7	l,v	z35
SAF	IIIb 7:l,v:z53	IIIb 7:l,v:z53	IIIb 6,7:l,v:z53	IIIb	7	6,7	l,v	z53
SAF	I 7:l,v:z6	Gdansk	Gdansk	I	7	6,7,[14]	l,v	z6
SAF	I 7:l,w:1,2	Gabon	Gabon	I	7	6,7	l,w	1,2
SAF	I 7:l,w:1,5	Colorado	Colorado	I	7	6,7	l,w	1,5
SAF	II 7:l,w:1,5,7	II 7:l,w:1,5,7	II 6,7:l,w:1,5,7	II	7	6,7	l,w	1,5,7
SAF	I 7:l,w:e,n,z15	Langeveld	Langeveld	I	7	6,7	l,w	e,n,z15			2000	44
R			II 6,7:l,w:z42	II	7	6,7	l,w	z42		Serotype provisionally removed because no H:z42 allele available
SAF	I 7:l,z13:1,5	Nessziona	Nessziona	I	7	6,7	l,z13	1,5
SAF	I 7:l,z13:e,n,x	Kenya	Kenya	I	7	6,7	l,z13	e,n,x
SAF	I 7:l,z13:e,n,z15	Neukoelln	Neukoelln	I	7	6,7	l,z13,[z28]	e,n,z15		Disregard []
SAF	I 7:l,z13,z28:1,7	Strathcona	Strathcona	I	7	6,7	l,z13,z28	1,7
SAF	I 7:l,z13,z28:z6	Makiso	Makiso	I	7	6,7	l,z13,z28	z6
SAF	II 7:l,z28:1,5	II 7:l,z28:1,5	II 6,7:l,z28:1,5:[z42]	II	7	6,7	l,z28	1,5	[z42]
SAF	II 7:l,z28:e,n,x	II 7:l,z28:e,n,x	II 6,7:l,z28:e,n,x	II	7	6,7	l,z28	e,n,x
SAF	II 7:l,z28:z6	II 7:l,z28:z6	II 6,7:l,z28:z6	II	7	6,7	l,z28	z6
R			Haelsingborg	I	7	6,7	m,p,t,[u]	-		Serotype provisionally removed because exact antigenic formula could not be determined. SeqSero2S reports by antigenic formula when match to WKL Scheme cannot be made.	1957	1
SAF	II 7:m,t:-	II 7:m,t:-	II 6,7:m,t:-	II	7	6,7	m,t	-
SAF	I 7:m,t:-	Oranienburg	Oranienburg	I	7	6,7,[14]	m,t	[z57]		Disregard antigen in []	1934 or earlier	49
SAF	I 7:m,t:1,6	Winston	Winston	I	7	6,7	m,t	1,6
R			Oakey	I	7	6,7	m,t	z64		Serotype provisionally removed because no H:z64 allele available.
SAF	I 7:r:1,2	Virchow	Virchow	I	7	6,7,[14]	r	1,2			1934 or earlier	49
SAF	I 7:r:1,5	Infantis	Infantis	I	7	6,7,[14]	r	1,5	[R:1...];[R:z37];[R:z49]
SAF	I 7:r:1,6	Nigeria	Nigeria	I	7	6,7	r	1,6
SAF	I 7:r:1,7	Colindale	Colindale	I	7	6,7	r	1,7
SAF	I 7:r:e,n,z15	Papuana	Papuana	I	7	6,7	r	e,n,z15
SAF	I 7:r:l,w	Grampian	Grampian	I	7	6,7	r	l,w
SAF	I 7:y:1,2	Richmond	Richmond	I	7	6,7	y	1,2
SAF	I 7:y:1,5	Bareilly	Bareilly	I	7	6,7,[14]	y	1,5			1934 or earlier	49
SAF	I 7:y:1,6	Oyonnax	Oyonnax	I	7	6,7	y	1,6
SAF	I 7:y:1,7	Gatow	Gatow	I	7	6,7	y	1,7
SAF	I 7:y:e,n,x	Hartford	Hartford	I	7	6,7	y	e,n,x	[z67]
SAF	I 7:y:e,n,z15	Mikawasima	Mikawasima	I	7	6,7,[14]	y	e,n,z15	[R:z47];[R:z50]
SAF	I 7:z:1,2	Chile	Chile	I	7	6,7	z	1,2
SAF	II 7:z:1,5	II 7:z:1,5	II 6,7:z:1,5	II	7	6,7	z	1,5
SAF	I 7:z:1,5	Poitiers	Poitiers	I	7	6,7	z	1,5
SAF	I 7:z:1,6	Oakland	Oakland	I	7	6,7	z	1,6,[7]		Disregard []
SAF	I 7:z:e,n,x	Cayar	Cayar	I	7	6,7	z	e,n,x
SAF	II 7:z:e,n,x	II 7:z:e,n,x	II 6,7:z:e,n,x	II	7	6,7	z	e,n,x
SAF	II 7:z:e,n,x,z15	II 7:z:e,n,x,z15	II 6,7:z:e,n,x,z15	II	7	6,7	z	e,n,x,z15			2010	48
SAF	I 7:z:e,n,z15	Businga	Businga	I	7	6,7	z	e,n,z15			1957	1
SAF	I 7:z:l,w	Bruck	Bruck	I	7	6,7	z	l,w
SAF	II 7:z:z39	II 7:z:z39	II 6,7:z:z39	II	7	6,7	z	z39
R			II 6,7:z:z42	II	7	6,7	z	z42		Serotype provisionally removed because no H:z42 allele available
SAF	II 7:z:z6	II 7:z:z6	II 6,7:z:z6	II	7	6,7	z	z6
SAF	I 7:z10:1,2	Menden	Menden	I	7	6,7	z10	1,2
SAF	I 7:z10:1,5	Inganda	Inganda	I	7	6,7	z10	1,5			1958	2
SAF	I 7:z10:1,6	Eschweiler	Eschweiler	I	7	6,7	z10	1,6
SAF	I 7:z10:1,7	Ngili	Ngili	I	7	6,7	z10	1,7
SAF	I 7:z10:e,n,x	Djugu	Djugu	I	7	6,7	z10	e,n,x
SAF	I 7:z10:e,n,z15	Mbandaka	Mbandaka	I	7	6,7,[14]	z10	e,n,z15	[R:z37]
SAF	I 7:z10:l,w	Jerusalem	Jerusalem	I	7	6,7,[14]	z10	l,w
SAF	I 7:z10:z35	Omuna	Omuna	I	7	6,7	z10	z35
SAF	I 7:z10:z6	Redba	Redba	I	7	6,7	z10	z6
SAF	I 7:z29:-	Tennessee	Tennessee	I	7	6,7,[14]	z29	[1,2,7]		Disregard antigen in []
SAF	II 7:z29:-	II 7:z29:-	II 6,7:z29:[z42]	II	7	6,7	z29	[z42]		Disregard antigen in []
SAF	I 7:z35:1,6	Tienba	Tienba	I	7	6,7	z35	1,6
SAF	I 7:z35:e,n,z15	Palime	Palime	I	7	6,7	z35	e,n,z15
SAF	IV 7:z36:-	IV 7:z36:-	IV 6,7:z36:-	IV	7	6,7	z36	-
SAF	I 7:z36:e,n,z15	Tampico	Tampico	I	7	6,7	z36	e,n,z15
R			II 6,7:z36:z42	II	7	6,7	z36	z42		Serotype provisionally removed because no H:z42 allele available	1958	2
SAF	I 7:z38:-	Lille	Lille	I	7	6,7,[14]	z38	-
SAF	I 7:z38:1,2	Rumford	Rumford	I	7	6,7	z38	1,2
SAF	II 7:z38:e,n,x	II 7:z38:e,n,x	II 6,7:z38:e,n,x	II	7	6,7	z38	e,n,x			2007	47
SAF	IIIb 7:z39:1,2	IIIb 7:z39:1,2	IIIb 6,7,[14]:z39:1,2	IIIb	7	6,7	z39	1,2
SAF	II 7:z39:1,5,7	II 7:z39:1,5,7	II 6,7:z39:1,5,7	II	7	6,7	z39	1,5,7
SAF	II 7:z4,z23:-	II 7:z4,z23:-	II 6,7:z4,z23:-	II	7	6,7	z4,z23	-			2007	47
SAF	IV 7:z4,z23:-	IV 7:z4,z23:-	IV 6,7:z4,z23:-	IV	7	6,7	z4,z23	-
SAF	I 7:z4,z23:1,5	Obogu	Obogu	I	7	6,7	z4,z23	1,5
SAF	I 7:z4,z23:1,6	Planckendael	Planckendael	I	7	6,7	z4,z23	1,6
SAF	I 7:z4,z23:e,n,z15	Aequatoria	Aequatoria	I	7	6,7	z4,z23	e,n,z15
SAF	I 7:z4,z23:z6	Goma	Goma	I	7	6,7	z4,z23	z6
SAF	IV 7:z4,z24:-	IV 7:z4,z24:-	IV 6,7:z4,z24:-	IV	7	6,7	z4,z24	-
SAF	I 7:z4,z24:-	Somone	Somone	I	7	6,7	z4,z24	-
SAF	I 7:z4,z24:1,5	Zollikerberg	Zollikerberg	I	7	6,7	z4,z24	1,5			2010	48
R			II 6,7:z4,z24:z42	II	7	6,7	z4,z24	z42		Serotype provisionally removed because no H:z42 allele available
SAF	VI 7:z41:1,7	VI 7:z41:1,7	VI 6,7:z41:1,7	VI	7	6,7	z41	1,7
SAF	I 7:z41:l,w	Hillsborough	Hillsborough	I	7	6,7	z41	l,w
SAF	I 7:z41:z35	Tamilnadu	Tamilnadu	I	7	6,7	z41	z35
R			II 6,7:z42:1,[5],7	II	7	6,7	z42	1,7		Serotype provisionally removed because no H:z42 allele available
SAF	I 7:z44:-	Bulovka	Bulovka	I	7	6,7	z44	-
SAF	II 7:z6:1,7	II 7:z6:1,7	II 6,7:z6:1,7	II	7	6,7	z6	1,7
R			Be	I	8	8,[20]	a	[z6]		Serotype provisionally removed because exact antigenic formula could not be determined. SeqSero2S reports by antigenic formula when match to WKL Scheme cannot be made.	1971	15
SAF	I 8:a:1,2	Valdosta	Valdosta	I	8	6,8	a	1,2			1984	28
SAF	I 8:a:1,5	Doncaster	Doncaster	I	8	6,8	a	1,5			1965	9
SAF	I 8:a:1,6	Curacao	Curacao	I	8	6,8	a	1,6			1947-1956	51
SAF	I 8:a:1,7	Nordufer	Nordufer	I	8	6,8	a	1,7			1964	8
SAF	II 8:a:e,n,x	II 8:a:e,n,x	II 6,8:a:e,n,x	II	8	6,8	a	e,n,x
SAF	I 8:a:e,n,x	Narashino	Narashino	I	8	6,8	a	e,n,x			1935-1946	50
SAF	I 8:a:e,n,z15	Leith	Leith	I	8	6,8	a	e,n,z15			1958	2
SAF	II 8:a:z39	II 8:a:z39	II 6,8:a:z39	II	8	6,8	a	z39			1983	27
SAF	II 8:a:z52	II 8:a:z52	II 6,8:a:z52	II	8	6,8	a	z52			1962	6
	I 8:b:1,2	Djelfa	Djelfa	I	8	8	b	1,2		Merge O8 serogroups that differ by O6 or O20	1970	14
M	I 8:b:1,2	Djelfa	Skansen	I	8	6,8	b	1,2		Merge O8 serogroups that differ by O6 or O20	1974	18
SAF	II 8:b:1,5	II 8:b:1,5	II 6,8:b:1,5	II	8	6,8	b	1,5			1983	27
M	I 8:b:1,5	Nagoya	Korbol	I	8	8,[20]	b	1,5		Merge O8 serogroups that differ by O6 or O20	1965	9
SAF	I 8:b:1,5	Nagoya	Nagoya	I	8	6,8	b	1,5		Merge O8 serogroups that differ by O6 or O20	1947-1956	51
SAF	I 8:b:1,6	Stourbridge	Stourbridge	I	8	6,8	b	1,6			1960	4
M	I 8:b:1,7	Sanga	Eboko	I	8	6,8	b	1,7		Merge O8 serogroups that differ by O6 or O20	1971	15
	I 8:b:1,7	Sanga	Sanga	I	8	8	b	1,7		Merge O8 serogroups that differ by O6 or O20	1947-1956	51
SAF	I 8:b:e,n,x	Gatuni	Gatuni	I	8	6,8	b	e,n,x		Merge O8 serogroups that differ by O6 or O20	1935-1946	50
M	I 8:b:e,n,x	Gatuni	Konstanz	I	8	8	b	e,n,x		Merge O8 serogroups that differ by O6 or O20	1971	15
M	I 8:b:e,n,z15	Shipley	Presov	I	8	6,8	b	e,n,z15		Merge O8 serogroups that differ by O6 or O20	1966	10
SAF	I 8:b:e,n,z15	Shipley	Shipley	I	8	8,[20]	b	e,n,z15		Merge O8 serogroups that differ by O6 or O20	1947-1956	51
SAF	I 8:b:l,w	Bukuru	Bukuru	I	8	6,8	b	l,w		Merge O8 serogroups that differ by O6 or O20	1957	1
M	I 8:b:l,w	Bukuru	Heistopdenberg	I	8	8,20	b	l,w		Merge O8 serogroups that differ by O6 or O20	2007	47
SAF	I 8:b:z6	Banalia	Banalia	I	8	6,8	b	z6		Merge O8 serogroups that differ by O6 or O20	1947-1956	51
M	I 8:b:z6	Banalia	Tounouma	I	8	8,[20]	b	z6		Merge O8 serogroups that differ by O6 or O20	1978	22
SAF	I 8:c:1,2	Wingrove	Wingrove	I	8	6,8	c	1,2			1961	5
M	I 8:c:1,5	Utah	Gaillac	I	8	8,20	c	1,5		Merge O8 serogroups that differ by O6 or O20	2000	44
SAF	I 8:c:1,5	Utah	Utah	I	8	6,8	c	1,5		Merge O8 serogroups that differ by O6 or O20	1947-1956	51
SAF	I 8:c:1,6	Bronx	Bronx	I	8	6,8	c	1,6			1947-1956	51
SAF	I 8:c:1,7	Belfast	Belfast	I	8	6,8	c	1,7			1970	14
SAF	I 8:c:e,n,x	Belem	Belem	I	8	6,8	c	e,n,x		Merge O8 serogroups that differ by O6 or O20	1947-1956	51
M	I 8:c:e,n,x	Belem	Santiago	I	8	8,[20]	c	e,n,x		Merge O8 serogroups that differ by O6 or O20	1976	20
SAF	I 8:c:e,n,z15	Quiniela	Quiniela	I	8	6,8	c	e,n,z15			1947-1956	51
	I 8:c:l,w	Alexanderpolder	Alexanderpolder	I	8	8	c	l,w			1966	10
SAF	I 8:c:z6	Tado	Tado	I	8	8,[20]	c	z6			1975	19
SAF	I 8:d:1,2	Muenchen	Muenchen	I	8	6,8	d	1,2	[z67]	Merge O8 serogroups that differ by O6 or O20	1934 or earlier	49
M	I 8:d:1,2	Muenchen	Virginia	I	8	8	d	1,2		Merge O8 serogroups that differ by O6 or O20	1935-1946	50
SAF	I 8:d:1,5	Manhattan	Manhattan	I	8	6,8	d	1,5		Merge O8 serogroups that differ by O6 or O20	1935-1946	50
M	I 8:d:1,5	Manhattan	Yovokome	I	8	8,[20]	d	1,5		Merge O8 serogroups that differ by O6 or O20	1972	16
SAF	I 8:d:1,7	Dunkwa	Dunkwa	I	8	6,8	d	1,7		Merge O8 serogroups that differ by O6 or O20	1985	29
M	I 8:d:1,7	Dunkwa	Portanigra	I	8	8,[20]	d	1,7		Merge O8 serogroups that differ by O6 or O20	1986	30
SAF	I 8:d:e,n,x	Sterrenbos	Sterrenbos	I	8	6,8	d	e,n,x			1960	4
SAF	I 8:d:e,n,z15	Herston	Herston	I	8	6,8	d	e,n,z15			1968	12
SAF	II 8:d:z6	II 8:d:z6	II 6,8:d:z6:z42	II	8	6,8	d	z6	z42		1980	24
SAF	I 8:d:z6	Labadi	Labadi	I	8	8,[20]	d	z6			1947-1956	51
M	I 8:e,h:1,2	Newport	Bardo	I	8	8	e,h	1,2		Merge O8 serogroups that differ by O6 or O20	1968	12
SAF	I 8:e,h:1,2	Newport	Newport	I	8	6,8,[20]	e,h	1,2	[z67];[R:z78]	Merge O8 serogroups that differ by O6 or O20	1934 or earlier	49
M	I 8:e,h:1,5	Kottbus	Ferruch	I	8	8	e,h	1,5		Merge O8 serogroups that differ by O6 or O20	1969	13
SAF	I 8:e,h:1,5	Kottbus	Kottbus	I	8	6,8	e,h	1,5		Merge O8 serogroups that differ by O6 or O20	1934 or earlier	49
SAF	I 8:e,h:1,6	Cremieu	Cremieu	I	8	6,8	e,h	1,6	[R:1…]		1974	18
SAF	I 8:e,h:1,7	Atakpame	Atakpame	I	8	8,[20]	e,h	1,7			1969	13
SAF	I 8:e,h:e,n,x	Fillmore	Fillmore	I	8	6,8	e,h	e,n,x			2004	46
SAF	I 8:e,h:e,n,z15	Tshiongwe	Tshiongwe	I	8	6,8	e,h	e,n,z15			1947-1956	51
SAF	I 8:e,h:z6	Rechovot	Rechovot	I	8	8,[20]	e,h	z6			1965	9
SAF	I 8:f,g:e,n,z15	Sandow	Sandow	I	8	6,8	f,g	e,n,z15			1966	10
R			II 6,8:f,g,m,t:[e,n,x]	II	8	6,8	f,g,m,t	[e,n,x]		Serotype provisionally removed because exact antigenic formula could not be determined. SeqSero2S reports by antigenic formula when match to WKL Scheme cannot be made.	1967	11
SAF	I 8:g,m,s:e,n,x	Chincol	Chincol	I	8	6,8	g,m,[s]	e,n,x		Merge O8 serogroups that differ by O6 or O20. Disregard [] Chincol is retained as the diphasic serotype.	1961	5
SAF	I 8:g,m,s:-	Emek	Emek	I	8	8,[20]	g,m,s	-		Merge O8 serogroups that differ by O6 or O20. Emek is retained as the monophasic serotype	1947-1956	51
SAF	I 8:g,m,t:-	Reubeuss	Reubeuss	I	8	8,[20]	g,m,t	-		This serotype is provisionally kept. Hg,m,t has not been confirmed in ssp I	1971	15
SAF	II 8:g,m,t:1,7	II 8:g,m,t:1,7	II 6,8:g,m,t:1,7	II	8	6,8	g,m,t	1,7			1991	35
M	I 8:g,s,t:-	Nanergou	Alminko	I	8	8,[20]	g,s,t	-		Merge O8 serogroups that differ by O6 or O20	1973	17
SAF	I 8:g,s,t:-	Nanergou	Nanergou	I	8	6,8	g,s,t	-		Merge O8 serogroups that differ by O6 or O20	1972	16
SAF	I 8:i:1,2	Lindenburg	Lindenburg	I	8	6,8	i	1,2			1947-1956	51
M	I 8:i:1,5	Takoradi	Bargny	I	8	8,[20]	i	1,5		Merge O8 serogroups that differ by O6 or O20	1978	22
SAF	I 8:i:1,5	Takoradi	Takoradi	I	8	6,8	i	1,5		Merge O8 serogroups that differ by O6 or O20	1947-1956	51
SAF	I 8:i:1,6	Warnow	Warnow	I	8	6,8	i	1,6			1966	10
SAF	I 8:i:1,7	Malmoe	Malmoe	I	8	6,8	i	1,7			1977	21
SAF	I 8:i:e,n,x	Bonariensis	Bonariensis	I	8	6,8	i	e,n,x			1935-1946	50
SAF	I 8:i:e,n,z15	Aba	Aba	I	8	6,8	i	e,n,z15			1947-1956	51
SAF	I 8:i:l,w	Cyprus	Cyprus	I	8	6,8	i	l,w		Merge O8 serogroups that differ by O6 or O20	1973	17
M	I 8:i:l,w	Cyprus	Magherafelt	I	8	8,[20]	i	l,w		Merge O8 serogroups that differ by O6 or O20	1988	32
SAF	I 8:i:z6	Kentucky	Kentucky	I	8	8,[20]	i	z6			1935-1946	50
SAF	I 8:k:1,2	Kallo	Kallo	I	8	6,8	k	1,2			1988	32
SAF	I 8:k:1,5	Blockley	Blockley	I	8	6,8	k	1,5	[R:z58]	Merge O8 serogroups that differ by O6 or O20	1947-1956	51
M	I 8:k:1,5	Blockley	Haardt	I	8	8	k	1,5		Merge O8 serogroups that differ by O6 or O20	1967	11
SAF	I 8:k:1,7	Sandbanks	Sandbanks	I	8	6,8	k	1,7			2010	48
SAF	I 8:k:e,n,x	Schwerin	Schwerin	I	8	6,8	k	e,n,x			1966	10
SAF	I 8:k:e,n,z15	Charlottenburg	Charlottenburg	I	8	6,8	k	e,n,z15			1971	15
	IIIb 8:k:z35	IIIb 8:k:z35	IIIb 8:k:z35	IIIb	8	8	k	z35			2007	47
SAF	I 8:l,v:1,2	Litchfield	Litchfield	I	8	6,8	l,v	1,2		Merge O8 serogroups that differ by O6 or O20	1935-1946	50
M	I 8:l,v:1,2	Litchfield	Pakistan	I	8	8	l,v	1,2		Merge O8 serogroups that differ by O6 or O20	1967	11
SAF	I 8:l,v:1,5	Loanda	Loanda	I	8	6,8	l,v	1,5			1964	8
	I 8:l,v:1,6	Amherstiana	Amherstiana	I	8	8	l,v	1,6			1935-1946	50
SAF	I 8:l,v:1,7	Manchester	Manchester	I	8	6,8	l,v	1,7			1947-1956	51
SAF	I 8:l,v:e,n,x	Holcomb	Holcomb	I	8	6,8	l,v	e,n,x			1958	2
SAF	II 8:l,v:e,n,x	II 8:l,v:e,n,x	II 6,8:l,v:e,n,x	II	8	6,8	l,v	e,n,x			1980	24
SAF	I 8:l,v:e,n,z15	Edmonton	Edmonton	I	8	6,8	l,v	e,n,z15			1947-1956	51
SAF	I 8:l,v:z6	Lund	Lund	I	8	6,8	l,v	z6			2007	47
SAF	I 8:l,w:1,2	Fayed	Fayed	I	8	6,8	l,w	1,2			1947-1956	51
SAF	II 8:l,w:z6	II 8:l,w:z6:z42	II 6,8:l,w:z6:z42	II	8	6,8	l,w	z6	z42		1986	30
R			Breukelen	I	8	6,8	l,z13,[z28]	e,n,z15		Serotype provisionally removed because exact antigenic formula could not be determined. SeqSero2S reports by antigenic formula when match to WKL Scheme cannot be made.	1963	7
SAF	I 8:l,z13,z28:1,5	Hiduddify	Hiduddify	I	8	6,8	l,z13,z28	1,5			1971	15
SAF	II 8:l,z28:e,n,x	II 8:l,z28:e,n,x	II 6,8:l,z28:e,n,x	II	8	6,8	l,z28	e,n,x			1983	27
M	I 8:m,t:-	Yokoe	Bassa	I	8	6,8	m,t	-		Merge O8 serogroups that differ by O6 or O20	1972	16
SAF	I 8:m,t:-	Yokoe	Yokoe	I	8	8,[20]	m,t	-		Merge O8 serogroups that differ by O6 or O20	1970	14
SAF	II 8:m,t:1,5	II 8:m,t:1,5	II 6,8:m,t:1,5	II	8	6,8	m,t	1,5			1947-1956	51
SAF	II 8:m,t:e,n,x	II 8:m,t:e,n,x	II 6,8:m,t:e,n,x	II	8	6,8	m,t	e,n,x			1947-1956	51
SAF	I 8:r:1,2	Bsilla	Bsilla	I	8	6,8	r	1,2			1990	34
SAF	I 8:r:1,5	Hindmarsh	Hindmarsh	I	8	8,[20]	r	1,5			1947-1956	51
SAF	I 8:r:1,6	Colchester	Colchester	I	8	8,20	r	1,6			2010	48
M	I 8:r:1,7	Akanji	Akanji	I	8	6,8	r	1,7		Merge O8 serogroups that differ by O6 or O20	1960	52
M	I 8:r:1,7	Akanji	Noya	I	8	8	r	1,7		Merge O8 serogroups that differ by O6 or O20	1990	34
SAF	I 8:r:l,w	Goldcoast	Goldcoast	I	8	6,8	r	l,w			1947-1956	51
	IIIb 8:r:z	IIIb 8:r:z	IIIb 8:r:z	IIIb	8	8	r	z			2007	47
SAF	I 8:r:1,5	Bovismorbificans	Bovismorbificans	I	8	6,8,[20]	r,[i]	1,5	[R:1…]	Disregard epitope in []	1934 or earlier	49
SAF	I 8:r,i:e,n,z15 or I 8:r:e,n,z15	Hidalgo	Hidalgo	I	8	6,8	r,[i]	e,n,z15		Both H:r and H:r,i types are recognized	1947-1956	51
SAF	I 8:r,i:l,w	Brikama	Brikama	I	8	8,[20]	r,[i]	l,w		Disregard epitope in []. Otherwise impossible to distinguise from Goldcoast with the O8 simplification.	1977	21
SAF	I 8:r,i:z6 or I 8:r:z6	Altona	Altona	I	8	8,[20]	r,[i]	z6		Both H:r and H:r,i types are recognized	1957	1
SAF	I 8:r,i:e,n,z15	Cocody	Cocody	I	8	8,[20]	r,i	e,n,z15			1966	10
SAF	I 8:y:1,2	Giza	Giza	I	8	8,[20]	y	1,2		Merge O8 serogroups that differ by O6 or O20	1969	13
M	I 8:y:1,2	Giza	Lamphun	I	8	6,8	y	1,2		Merge O8 serogroups that differ by O6 or O20	2007	47
M	I 8:y:1,5	Tananarive	Brunei	I	8	8,[20]	y	1,5		Merge O8 serogroups that differ by O6 or O20	1958	2
SAF	I 8:y:1,5	Tananarive	Tananarive	I	8	6,8	y	1,5		Merge O8 serogroups that differ by O6 or O20	1947-1956	51
SAF	I 8:y:1,6	Bulgaria	Bulgaria	I	8	6,8	y	1,6			1971	15
SAF	II 8:y:1,6	II 8:y:1,6:z42	II 6,8:y:1,6:z42	II	8	6,8	y	1,6	z42		1975	19
SAF	I 8:y:1,7	Alagbon	Alagbon	I	8	8,[20]	y	1,7		Merge O8 serogroups that differ by O6 or O20	1947-1956	51
M	I 8:y:1,7	Alagbon	Inchpark	I	8	6,8	y	1,7		Merge O8 serogroups that differ by O6 or O20	1974	18
M	I 8:y:e,n,x	Sunnycove	Daarle	I	8	6,8	y	e,n,x		Merge O8 serogroups that differ by O6 or O20	1986	30
	I 8:y:e,n,x	Sunnycove	Sunnycove	I	8	8	y	e,n,x		Merge O8 serogroups that differ by O6 or O20	1965	9
SAF	I 8:y:e,n,z15	Praha	Praha	I	8	6,8	y	e,n,z15			1947-1956	51
SAF	I 8:y:l,w	Benue	Benue	I	8	6,8	y	l,w		Merge O8 serogroups that differ by O6 or O20	1981	25
M	I 8:y:l,w	Benue	Sindelfingen	I	8	8,[20]	y	l,w		Merge O8 serogroups that differ by O6 or O20	1988	32
SAF	I 8:y:z6	Kralingen	Kralingen	I	8	8,[20]	y	z6			1962	6
SAF	II 8:z:1,5	II 8:z:1,5	II 6,8:z:1,5	II	8	6,8	z	1,5			1974	18
SAF	I 8:z:1,5	Mowanjum	Mowanjum	I	8	6,8	z	1,5			1967	11
SAF	I 8:z:1,7	Marmande	Marmande	I	8	6,8	z	1,7			2004	46
SAF	I 8:z:e,n,z15	Kalumburu	Kalumburu	I	8	6,8	z	e,n,z15		Merge O8 serogroups that differ by O6 or O20	1974	18
M	I 8:z:e,n,z15	Kalumburu	Phaliron	I	8	8	z	e,n,z15		Merge O8 serogroups that differ by O6 or O20	1984	28
SAF	I 8:z:l,w	Kuru	Kuru	I	8	6,8	z	l,w			1959	52
SAF	I 8:z:z6	Daula	Daula	I	8	8,[20]	z	z6			1983	27
M	I 8:z10:1,2	Zerfin	Bazenheid	I	8	8,[20]	z10	1,2		Merge O8 serogroups that differ by O6 or O20	1972	16
SAF	I 8:z10:1,2	Zerifin	Zerifin	I	8	6,8	z10	1,2		Merge O8 serogroups that differ by O6 or O20	1970	14
SAF	I 8:z10:1,5	Mapo	Mapo	I	8	6,8	z10	1,5		Merge O8 serogroups that differ by O6 or O20	1957	1
M	I 8:z10:1,5	Mapo	Paris	I	8	8,[20]	z10	1,5	.	Merge O8 serogroups that differ by O6 or O20	1968	12
SAF	I 8:z10:1,7	Cleveland	Cleveland	I	8	6,8	z10	1,7			1965	9
SAF	I 8:z10:e,n,x	Hadar	Hadar	I	8	6,8	z10	e,n,x		Merge O8 serogroups that differ by O6 or O20	1947-1956	51
M	I 8:z10:e,n,x	Hadar	Istanbul	I	8	8	z10	e,n,x		Merge O8 serogroups that differ by O6 or O20	1969	13
M	I 8:z10:e,n,z15	Glostrup	Chomedey	I	8	8,[20]	z10	e,n,z15		Merge O8 serogroups that differ by O6 or O20	1975	19
SAF	I 8:z10:e,n,z15	Glostrup	Glostrup	I	8	6,8	z10	e,n,z15		Merge O8 serogroups that differ by O6 or O20	1935-1946	50
SAF	I 8:z10:l,w	Remiremont	Remiremont	I	8	8,[20]	z10	l,w			1993	37
SAF	I 8:z10:z6	Molade	Molade	I	8	8,[20]	z10	z6		Merge O8 serogroups that differ by O6 or O20	1960	52
M	I 8:z10:z6	Molade	Wippra	I	8	6,8	z10	z6		Merge O8 serogroups that differ by O6 or O20	1961	5
SAF	I 8:z29:-	Tamale	Tamale	I	8	8,[20]	z29	[e,n,z15]		Merge O8 serogroups that differ by O6 or O20. Disregard antigen in []	1957	1
M	I 8:z29:-	Tamale	Uno	I	8	6,8	z29	[e,n,z15]		Merge O8 serogroups that differ by O6 or O20. Disregard antigen in [].	1957	1
SAF	II 8:z29:1,5	II 8:z29:1,5	II 6,8:z29:1,5	II	8	6,8	z29	1,5
SAF	II 8:z29:e,n,x	II 8:z29:e,n,x	II 6,8:z29:e,n,x	II	8	6,8	z29	e,n,x			1983	27
R			II 6,8:z29:e,n,x:z42	II	8	6,8	z29	e,n,x	z42	Serotype provisionally removed because cannot be differntiated from serotype II 6,8:z29:e,n,x based on Phase 1 and Phase 2 antigens	1979	23
M	I 8:z35:1,2	Yarm	Kolda	I	8	8,[20]	z35	1,2		Merge O8 serogroups that differ by O6 or O20	1984	28
SAF	I 8:z35:1,2	Yarm	Yarm	I	8	6,8	z35	1,2		Merge O8 serogroups that differ by O6 or O20	1965	9
SAF	I 8:z35:z6	Angers	Angers	I	8	8,[20]	z35	z6			1969	13
SAF	I 8:z38:-	Apeyeme	Apeyeme	I	8	8,[20]	z38	-			1970	14
SAF	I 8:z4,z23:e,n,z15	Chailey	Chailey	I	8	6,8	z4,z23	[e,n,z15]		Changed antigenic formula to make Chailey by definition diphasic; otherwise impossible to distinguish from Corvallis.	1947-1956	51
SAF	I 8:z4,z23:-	Corvallis	Corvallis	I	8	8,[20]	z4,z23	[z6]		Changed antigenic formula to make Corvallis by definition monophasic; otherwise impossible to distinguish from Chailey.
M	I 8:z4,z23:1,7	Lezennes	Bellevue	I	8	8	z4,z23	1,7		Merge O8 serogroups that differ by O6 or O20	1978	na
SAF	I 8:z4,z23:1,7	Lezennes	Lezennes	I	8	6,8	z4,z23	1,7		Merge O8 serogroups that differ by O6 or O20	1966	10
SAF	I 8:z4,z23:e,n,x	Breda	Breda	I	8	6,8	z4,z23	e,n,x			1987	31
SAF	I 8:z4,z23:l,w	Dabou	Dabou	I	8	8,[20]	z4,z23	l,w			1974	18
SAF	I 8:z4,z24:-	Albany	Albany	I	8	8,[20]	z4,z24	-	[R:z45]	Merge O8 serogroups that differ by O6 or O20	1947-1956	51
M	I 8:z4,z24:-	Albany	Duesseldorf	I	8	6,8	z4,z24	-		Merge O8 serogroups that differ by O6 or O20	1935-1946	50
	I 8:z4,z24:e,n,x	Nuorikkala	Nuorikkala	I	8	8	z4,z24	e,n,x			2010	48
SAF	I 8:z4,z32:-	Tallahassee	Tallahassee	I	8	6,8	z4,z32	-			1935-1946	50
SAF	I 8:z41:z6	Diogoye	Diogoye	I	8	8,[20]	z41	z6			1969	13
R			Aesch	I	8	6,8	z60	1,2		Serotype provisionally removed because no H:z60 allele available	1974	18
SAF	I 9:f,g,t:-	Berta	Berta	I	9	[1],9,12	[f],g,[t]	-		Disregard antigen in []
SAF	II 9:a:1,5	II 9:a:1,5	II 9,12:a:1,5	II	9	9,12	a	1,5
SAF	I 9:a:1,5	Miami	Miami	I	9	[1],9,12	a	1,5		SS2 can't differentiate Sendai and Miami based on antigen genes. Users should be aware of this in situations where Sendai must be ruled out. See main text.
R			Sendai	I	9	[1],9,12	a	1,5		Serotype provisionally removed because SS2 can't differentiate Sendai and Miami based on antigen genes. Users should be aware of this in situations where Sendai must be ruled out. See main text.	1934 or earlier	49
SAF	I 9:a:1,6	Os	Os	I	9	9,12	a	1,6			1957	1
SAF	I 9:a:1,7	Saarbruecken	Saarbruecken	I	9	[1],9,12	a	1,7
SAF	II 9:a:e,n,x	II 9:a:e,n,x	II [1],9,12:a:e,n,x	II	9	[1],9,12	a	e,n,x
SAF	I 9:a:e,n,x	Lomalinda	Lomalinda	I	9	[1],9,12	a	e,n,x
SAF	I 9:a:e,n,z15	Durban	Durban	I	9	[1],9,12	a	e,n,z15
SAF	II 9:a:z39	II 9:a:z39	II 9,12:a:z39	II	9	9,12	a	z39
R			II [1],9,12:a:z42	II	9	[1],9,12	a	z42		Serotype provisionally removed because no H:z42 allele available
SAF	I 9:b:1,2	Onarimon	Onarimon	I	9	[1],9,12	b	1,2
SAF	I 9:b:1,5	Frintrop	Frintrop	I	9	[1],9,12	b	1,5
SAF	I 9:b:1,7	Bata	Bata	I	9	9,12	b	1,7			2001	45
SAF	II 9:b:e,n,x	II 9:b:e,n,x	II [1],9,12:b:e,n,x	II	9	[1],9,12	b	e,n,x
SAF	I 9:b:e,n,z15	Mana	Mana	I	9	9,12	b	e,n,z15
SAF	II 9:b:z39	II 9:b:z39	II [1],9,12:b:z39	II	9	[1],9,12	b	z39
SAF	II 9:b:z6	II 9:b:z6	II [1],9,12:b:z6	II	9	[1],9,12	b	z6			1957	1
SAF	I 9:c:1,5	Goeteborg	Goeteborg	I	9	9,12	c	1,5			1958	2
SAF	I 9:c:1,6	Ipeko	Ipeko	I	9	9,12	c	1,6			1958	2
SAF	I 9:c:1,7	Elokate	Elokate	I	9	9,12	c	1,7
SAF	I 9:c:e,n,z15	Alabama	Alabama	I	9	9,12	c	e,n,z15
SAF	I 9:c:z6	Ridge	Ridge	I	9	9,12	c	z6
SAF	I 9:d:-	Typhi	Typhi	I	9	9,12,[Vi]	d	-	[R:j];[R:z66]		1934 or earlier	49
SAF	I 9:d:1,5	Ndolo	Ndolo	I	9	[1],9,12	d	1,5
SAF	I 9:d:1,6	Tarshyne	Tarshyne	I	9	9,12	d	1,6
SAF	I 9:d:1,7	Eschberg	Eschberg	I	9	9,12	d	1,7
SAF	II 9:d:e,n,x	II 9:d:e,n,x	II [1],9,12:d:e,n,x	II	9	9,12	d	e,n,x
SAF	I 9:d:e,n,x	Viikki	Viikki	I	9	1,9,12	d	e,n,x			2007	47
SAF	I 9:d:e,n,z15	Bangui	Bangui	I	9	9,12	d	e,n,z15
SAF	I 9:d:z35	Jaffna	Jaffna	I	9	[1],9,12	d	z35
SAF	II 9:d:z39	II 9:d:z39	II 9,12:d:z39	II	9	9,12	d	z39
SAF	I 9:d:z6	Zega	Zega	I	9	9,12	d	z6
SAF	I 9:e,h:1,2	Bournemouth	Bournemouth	I	9	9,12	e,h	1,2
SAF	I 9:e,h:1,5	Eastbourne	Eastbourne	I	9	[1],9,12	e,h	1,5			1934 or earlier	49
SAF	I 9:e,h:1,7	Westafrica	Westafrica	I	9	9,12	e,h	1,7
SAF	I 9:e,h:e,n,z15	Israel	Israel	I	9	9,12	e,h	e,n,z15
R			II 9,12:e,n,x:1,[5],7	II	9	9,12	e,n,x	1,[5],7		Serotype provisionally removed because exact antigenic formula could not be determined. SeqSero2S reports by antigenic formula when match to WKL Scheme cannot be made.
SAF	II 9:e,n,x:1,6	II 9:e,n,x:1,6	II 9,12:e,n,x:1,6	II	9	9,12	e,n,x	1,6
SAF	I 9:g,m:-	Enteritidis	Enteritidis	I	9	[1],9,12	g,m	-		Serotype Nitra merged into Entertidis	1934 or earlier	49
R			II [1],9,12:g,m,[s],t:[1,5,7]	II	9	[1],9,12	g,m,[s],t	[1,5,7]	[z42]	Serotype provisionally removed because exact antigenic formula could not be determined. SeqSero2S reports by antigenic formula when match to WKL Scheme cannot be made.
M	I 9:g,m:-	Enteritidis	Blegdam	I	9	9,12	g,m,q	-		This serotype is a variant of Enteritidis. Merge H g,m,q with H g,m
SAF	I 9:g,m,s:-	Gueuletapee	Gueuletapee	I	9	9,12	g,m,s	-			2007	47
R			II [1],9,12:g,m,s,t:e,n,x	II	9	[1],9,12	g,m,s,t	e,n,x		Serotype provisionally removed because exact antigenic formula could not be determined. SeqSero2S reports by antigenic formula when match to WKL Scheme cannot be made.
SAF	II 9:g,m,t:z39	II 9:g,m,t:z39	II 9,12:g,m,t:z39	II	9	9,12	g,m,t	z39			2010	48
SAF	I 9:g,p:-	Dublin	Dublin	I	9	1,9,12,[Vi]	g,p	-		Serotype Koessen merged into Dublin	1934 or earlier	49
M	I 9:g,p:-	Dublin	Naestved	I	9	[1],9,12	g,p,s	-		This serotype is a variant of Dublin. Merge H g,p,s with H:g,p	1957	1
M	I 9:g,p:-	Dublin	Rostock	I	9	[1],9,12	g,p,u	-		This serotype is a variant of Dublin. Merge H g,p,u with H:g,p	1934 or earlier	49
M	I 9:g,m:-	Enteritidis	Moscow	I	9	9,12	g,q	-		This serotype is a variant of Enteritidis. Merge H g,q with H g,m	1934 or earlier	49
SAF	II 9:g,s,t:e,n,x	II 9:g,s,t:e,n,x	II 9,12:g,s,t:e,n,x	II	9	9,12	g,s,t	e,n,x
SAF	I 9:g,z51:1,5	Newmexico	Newmexico	I	9	9,12	g,z51	1,5
R			II [1],9,12:g,z62:[e,n,x]	II	9	[1],9,12	g,z62	[e,n,x]		Serotype provisionally removed because exact antigenic type unknown.
M	I 9:g,m:-	Enteritidis	Antarctica	I	9	9,12	g,z63	-		This serotype is a variant of Enteritidis. Merge H g,z63 with H g,m
M	I 9:g,m:-	Enteritidis	Rosenberg	I	9	9,12	g,z85	-		This serotype is a variant of Enteritidis. Merge H g,z85 with H g,m
SAF	I 9:i:1,5	Seremban	Seremban	I	9	9,12	i	1,5
SAF	I 9:k:1,5	Claibornei	Claibornei	I	9	[1],9,12	k	1,5
SAF	I 9:k:1,6	Goverdhan	Goverdhan	I	9	9,12	k	1,6
SAF	I 9:l,v:1,2	Mendoza	Mendoza	I	9	9,12	l,v	1,2
M	I 9:l,v:1,5	Panama	Houston	I	9	9,12	l,v	1,5	d	Serotype Houston is merged into Panama. Hd may be detected as a third flagellar antigen, as described for serotype Houston. It is likely encoded on a plasmid.	2001	45
SAF	I 9:l,v:1,5	Panama	Panama	I	9	[1],9,12	l,v	1,5	[R:1...]	Serotypes Kiel and Houston are merged into Panama. Hd may be detected as a third flagellar antigen, as described for serotype Houston. It is likely encoded on a plasmid.	1934 or earlier	49
SAF	I 9:l,v:1,7	Kapemba	Kapemba	I	9	9,12	l,v	1,7	[R:z40]
SAF	II 9:l,v:e,n,x	II 9:l,v:e,n,x	II 9,12:l,v:e,n,x	II	9	9,12	l,v	e,n,x
SAF	I 9:l,v:e,n,x	Zaiman	Zaiman	I	9	9,12	l,v	e,n,x
SAF	I 9:l,v:e,n,z15	Goettingen	Goettingen	I	9	9,12	l,v	e,n,z15
SAF	II 9:l,v:z39	II 9:l,v:z39	II 9,12:l,v:z39	II	9	9,12	l,v	z39
SAF	I 9:l,w:1,5	Victoria	Victoria	I	9	[1],9,12	l,w	1,5
SAF	II 9:l,w:e,n,x	II 9:l,w:e,n,x	II [1],9,12:l,w:e,n,x	II	9	[1],9,12	l,w	e,n,x			1934 or earlier	49
SAF	I 9:l,z13:1,5	Itami	Itami	I	9	9,12	l,z13	1,5
SAF	I 9:l,z13:1,7	Miyazaki	Miyazaki	I	9	9,12	l,z13	1,7			1958	2
SAF	I 9:l,z13:e,n,x	Napoli	Napoli	I	9	[1],9,12	l,z13	e,n,x
SAF	II 9:l,z28:1,5	II 9:l,z28:1,5	II 9,12:l,z28:1,5	II	9	9,12	l,z28	1,5	[z42]
SAF	I 9:l,z28:1,5	Javiana	Javiana	I	9	[1],9,12	l,z28	1,5	[R:z40]
SAF	I 9:l,z28:1,6	Kotu	Kotu	I	9	9,12	l,z28	1,6
SAF	II 9:l,z28:e,n,x	II 9:l,z28:e,n,x	II 9,12:l,z28:e,n,x	II	9	9,12	l,z28	e,n,x
SAF	I 9:l,z28:e,n,z15	York	York	I	9	9,12	l,z28	e,n,z15
SAF	I 9:m,t:-	Pensacola	Pensacola	I	9	[1],9,12	m,t	[1,2]		Disregard antigen in []
SAF	II 9:m,t:1,5	II 9:m,t:1,5	II [1],9,12:m,t:1,5	II	9	[1],9,12	m,t	1,5
SAF	II 9:m,t:e,n,x	II 9:m,t:e,n,x	II 9,12:m,t:e,n,x	II	9	9,12	m,t	e,n,x
SAF	II 9:m,t:z39	II 9:m,t:z39	II [1],9,12:m,t:z39	II	9	[1],9,12	m,t	z39
SAF	I 9:nonmotile:nonmotile	Gallinarum	Gallinarum	I	9	[1],9,12	nonmotile	nonmotile		Serotype Gallinarum cannot be definitively identified by SS2S; they will be reported as “Enteritidis or Gallinarum". Other genetic or phenotypic markers should be used to make a final identification	1934 or earlier	49
SAF	I 9:r:1,5	Jamaica	Jamaica	I	9	9,12	r	1,5			1957	1
SAF	I 9:r:1,7	Camberwell	Camberwell	I	9	9,12	r	1,7
SAF	I 9:r:e,n,x	Yellowknife	Yellowknife	I	9	9,12	r	e,n,x			2007	47
SAF	I 9:r:e,n,z15	Campinense	Campinense	I	9	9,12	r	e,n,z15
SAF	I 9:r:z6	Lome	Lome	I	9	9,12	r	z6
SAF	I 9:y:1,7	Powell	Powell	I	9	9,12	y	1,7
SAF	II 9:y:z39	II 9:y:z39	II [1],9,12:y:z39	II	9	[1],9,12	y	z39
SAF	I 9:z:1,2	Mulhouse	Mulhouse	I	9	[1],9,12	z	1,2
SAF	I 9:z:1,5	Lawndale	Lawndale	I	9	[1],9,12	z	1,5
SAF	I 9:z:1,6	Kimpese	Kimpese	I	9	9,12	z	1,6
SAF	II 9:z:1,7	II 9:z:1,7	II [1],9,12:z:1,7	II	9	[1],9,12	z	1,7
SAF	I 9:z:e,n,z15	Aurelianis	Aurelianis	I	9	9,12	z	e,n,z15			2001	45
SAF	II 9:z:z39	II 9:z:z39	II 9,12:z:z39	II	9	9,12	z	z39
SAF	II 9:z:z6	II 9:z:z6	II [1],9,12:z:z6	II	9	[1],9,12	z	z6			1957	1
SAF	I 9:z10:1,5	Portland	Portland	I	9	9,12	z10	1,5
SAF	I 9:z10:e,n,z15	Ruanda	Ruanda	I	9	9,12	z10	e,n,z15
SAF	I 9:z10:z6	Treguier	Treguier	I	9	9,12	z10	z6
SAF	II 9:z29:1,5	II 9:z29:1,5	II 9,12:z29:1,5	II	9	9,12	z29	1,5
SAF	II 9:z29:e,n,x	II 9:z29:e,n,x	II [1],9,12:z29:e,n,x	II	9	[1],9,12	z29	e,n,x
SAF	I 9:z35:z6	Penarth	Penarth	I	9	9,12	z35	z6
SAF	I 9:z38:-	Elomrane	Elomrane	I	9	[1],9,12	z38	-
SAF	II 9:z39:1,7	II 9:z39:1,7	II [1],9,12:z39:1,7	II	9	[1],9,12	z39	1,7
SAF	I 9:z4,z23:-	Wangata	Wangata	I	9	[1],9,12	z4,z23	[1,7]		Disregard antigen in []
SAF	I 9:z4,z24:-	Natal	Natal	I	9	9,12	z4,z24	-
SAF	I 9:z41:1,5	Ottawa	Ottawa	I	9	[1],9,12	z41	1,5
R			II [1],9,12:z42:1,[5],7	II	9	[1],9,12	z42	1,[5],7		Serotype provisionally removed because no H:z42 allele available
R			Franken	I	9	9,12	z6	z67		Serotype provisionally removed because no H:z67 allele available.
	II 11:-:1,5	II 11:-:1,5	II 11:-:1,5	II	11	11	-	1,5		Some subspecies II serotypes have a 1 Complex allele at Phase 1/fliC. This may be a "naturally" monophasic serotype, i.e., no Phase 2/fljB locus. For consistency with WKLS, SS2S lists the 1 Complex allele in Phase 2.
	I 11:a:1,2	Gallen	Gallen	I	11	11	a	1,2
	I 11:a:1,5	Marseille	Marseille	I	11	11	a	1,5
	VI 11:a:1,5	VI 11:a:1,5	VI 11:a:1,5	VI	11	11	a	1,5
	I 11:a:1,6	Massilia	Massilia	I	11	11	a	1,6			2001	45
	I 11:a:1,7	Toowong	Toowong	I	11	11	a	1,7
SAF	II 11:a:e,n,z15	II 11:a:e,n,z15	II 11:a:e,n,z15:d	II	11	11	a	e,n,z15	d	H:d may be detected as a third flagellar antigen in this serotype. It is likely encoded on a plasmid.	1957	1
	I 11:a:e,n,z15	Luciana	Luciana	I	11	11	a	e,n,z15
	I 11:a:l,z13,z28	Epinay	Epinay	I	11	11	a	l,z13,z28
SAF	II 11:a:z6	II 11:a:z6:z42	II 11:a:z6:z42	II	11	11	a	z6	z42
	I 11:b:1,2	Atento	Atento	I	11	11	b	1,2
	I 11:b:1,5	Leeuwarden	Leeuwarden	I	11	11	b	1,5
	I 11:b:1,6	Wohlen	Wohlen	I	11	11	b	1,6
	VI 11:b:1,7	VI 11:b:1,7	VI 11:b:1,7	VI	11	11	b	1,7
	VI 11:b:e,n,x	VI 11:b:e,n,x	VI 11:b:e,n,x	VI	11	11	b	e,n,x
	I 11:b:e,n,z15	Pharr	Pharr	I	11	11	b	e,n,z15
	I 11:b:z6	Erfurt	Erfurt	I	11	11	b	z6			2001	45
	I 11:c:1,5	Chiredzi	Chiredzi	I	11	11	c	1,5
	I 11:c:1,6	Brindisi	Brindisi	I	11	11	c	1,6
	I 11:c:e,n,x	Woodinville	Woodinville	I	11	11	c	e,n,x
	II 11:c:e,n,z15	II 11:c:e,n,z15	II 11:c:e,n,z15	II	11	11	c	e,n,z15
SAF	I 11:d:e,n,x	Chandans	Chandans	I	11	11	d	[e,n,x]	[r]	Disregard []
	I 11:d:1,2	Ati	Ati	I	11	11	d	1,2
	I 11:d:1,5	Gustavia	Gustavia	I	11	11	d	1,5
	I 11:d:z6	Findorff	Findorff	I	11	11	d	z6
	I 11:e,h:1,2	Chingola	Chingola	I	11	11	e,h	1,2
	I 11:e,h:1,6	Adamstua	Adamstua	I	11	11	e,h	1,6			1958	2
	I 11:e,h:l,z13,z28	Redhill	Redhill	I	11	11	e,h	l,z13,z28
R			II 11:g,[m],s,t:z39	II	11	11	g,[m],s,t	z39		Serotype provisionally removed because exact antigenic formula could not be determined. SeqSero2S reports by antigenic formula when match to WKL Scheme cannot be made.
	I 11:g,m:1,5	Abuja	Abuja	I	11	11	g,m	1,5
	I 11:g,s,t:-	Missouri	Missouri	I	11	11	g,s,t	-
	IV 11:g,z51:-	IV 11:g,z51:-	IV 11:g,z51:-	IV	11	11	g,z51	-
	I 11:i:1,2	Aberdeen	Aberdeen	I	11	11	i	1,2
	I 11:i:1,5	Brijbhumi	Brijbhumi	I	11	11	i	1,5
	I 11:i:1,6	Heerlen	Heerlen	I	11	11	i	1,6
	I 11:i:e,n,x	Veneziana	Veneziana	I	11	11	i	e,n,x
	IIIb 11:i:z	IIIb 11:i:z	IIIb 11:i:z	IIIb	11	11	i	z			2010	48
	I 11:k:1,2	Pretoria	Pretoria	I	11	11	k	1,2
	I 11:k:1,5	Abaetetuba	Abaetetuba	I	11	11	k	1,5
	I 11:k:1,6	Sharon	Sharon	I	11	11	k	1,6
	I 11:k:1,7	Colobane	Colobane	I	11	11	k	1,7
SAF	I 11:k:e,n,x	Kisarawe	Kisarawe	I	11	11	k	e,n,x,[z15]		Disregard []
	I 11:k:l,w	Mannheim	Mannheim	I	11	11	k	l,w
	I 11:k:l,z13,z28	Amba	Amba	I	11	11	k	l,z13,z28
	IIIb 11:k:z53	IIIb 11:k:z53	IIIb 11:k:z53	IIIb	11	11	k	z53
	I 11:l,v:1,2	Stendal	Stendal	I	11	11	l,v	1,2
	I 11:l,v:1,5	Maracaibo	Maracaibo	I	11	11	l,v	1,5
	I 11:l,v:e,n,x	Fann	Fann	I	11	11	l,v	e,n,x			1958	2
	I 11:l,v:e,n,z15	Bullbay	Bullbay	I	11	11	l,v	e,n,z15
SAF	IIIb 11:l,v:z	IIIb 11:l,v:z	IIIb 11:l,v:z	IIIb	11	11	l,v	z	[R:z56]
	IIIb 11:l,v:z53	IIIb 11:l,v:z53	IIIb 11:l,v:z53	IIIb	11	11	l,v	z53
	I 11:l,w:1,5	Glidji	Glidji	I	11	11	l,w	1,5
	I 11:l,z13:1,2	Tours	Tours	I	11	11	l,z13	1,2
	I 11:l,z13,z28:1,5	Connecticut	Connecticut	I	11	11	l,z13,z28	1,5
	I 11:l,z13,z28:e,n,x	Osnabrueck	Osnabrueck	I	11	11	l,z13,z28	e,n,x			1957	1
	I 11:l,z13,z28:e,n,z15	Welwyn	Welwyn	I	11	11	l,z13,z28	e,n,z15			2010	48
	II 11:l,z28:e,n,x	II 11:l,z28:e,n,x	II 11:l,z28:e,n,x	II	11	11	l,z28	e,n,x
	I 11:m,t:-	Moers	Moers	I	11	11	m,t	-
	II 11:m,t:e,n,x	II 11:m,t:e,n,x	II 11:m,t:e,n,x	II	11	11	m,t	e,n,x
	I 11:r:1,5	Senegal	Senegal	I	11	11	r	1,5
	I 11:r:e,n,x	Rubislaw	Rubislaw	I	11	11	r	e,n,x		H:d may be detected as a third flagellar antigen. It is has been shown to be encoded on a plasmid in this serotype.
	I 11:r:e,n,z15	Clanvillian	Clanvillian	I	11	11	r	e,n,z15
	I 11:r:l,z13,z28	Volta	Volta	I	11	11	r	l,z13,z28
	I 11:r,i:e,n,x,z15	Euston	Euston	I	11	11	r,i	e,n,x,z15
	I 11:y:1,5	Solt	Solt	I	11	11	y	1,5
	I 11:y:1,7	Jalisco	Jalisco	I	11	11	y	1,7
	I 11:y:e,n,x	Herzliya	Herzliya	I	11	11	y	e,n,x
	I 11:y:e,n,x,z15	Woumbou	Woumbou	I	11	11	y	e,n,x,z15
	I 11:z:1,5	Crewe	Crewe	I	11	11	z	1,5
	I 11:z:1,7	Maroua	Maroua	I	11	11	z	1,7
	II 11:z:e,n,x	II 11:z:e,n,x	II 11:z:e,n,x	II	11	11	z	e,n,x
	I 11:z:e,n,z15	Maybush	Maybush	I	11	11	z	e,n,z15			2010	48
	II 11:z:z39	II 11:z:z39	II 11:z:z39	II	11	11	z	z39
SAF	I 11:z:z6	Nyanza	Nyanza	I	11	11	z	z6	[z83]
	I 11:z10:1,2	Wentworth	Wentworth	I	11	11	z10	1,2
	I 11:z10:1,5	Straengnaes	Straengnaes	I	11	11	z10	1,5
	I 11:z10:e,n,x	Telhashomer	Telhashomer	I	11	11	z10	e,n,x
	I 11:z38:-	Lene	Lene	I	11	11	z38	-
	IIIa 11:z4,z23:-	IIIa 11:z4,z23:-	IIIa 11:z4,z23:-	IIIa	11	11	z4,z23	-
	IV 11:z4,z23:-	IV 11:z4,z23:-	IV 11:z4,z23:-	IV	11	11	z4,z23	-
	I 11:z4,z23:1,6	Remete	Remete	I	11	11	z4,z23	1,6
	I 11:z4,z23:e,n,z15	Etterbeek	Etterbeek	I	11	11	z4,z23	e,n,z15
	I 11:z4,z24:-	Yehuda	Yehuda	I	11	11	z4,z24	-
	IV 11:z4,z32:-	IV 11:z4,z32:-	IV 11:z4,z32:-	IV	11	11	z4,z32	-
	I 11:z41:1,2	Maastricht	Maastricht	I	11	11	z41	1,2
	II 11:z41:e,n,x	II 11:z41:e,n,x	II 11:z41:e,n,x	II	11	11	z41	e,n,x			2010	48
	II 13,23:-:1,6	II 13,23:-:1,6	II 13,23:-:1,6	II	13	13,23	-	1,6		Some subspecies II serotypes have a 1 Complex allele at Phase 1/fliC. This may be a "naturally" monophasic serotype, i.e., no Phase 2/fljB locus. For consistency with WKLS, SS2S lists the 1 Complex allele in Phase 2.
R			II [1],13,23:[z42]:1,[5],7	II	13	[1],13,23	[z42]	1,[5],7		Serotype provisionally removed because no H:z42 allele available	1962	6
SAF	I 13,23:a:1,5	Chagoua	Chagoua	I	13	[1],13,23	a	1,5			1962	6
SAF	II 13,23:a:1,5	II 13,23:a:1,5	II [1],13,23:a:1,5	II	13	[1],13,23	a	1,5			1991	35
	I 13,22:a:1,6	Mim	Mim	I	13	13,22	a	1,6
	II 13,22:a:e,n,x	II 13,22:a:e,n,x	II 13,22:a:e,n,x	II	13	13,22	a	e,n,x
SAF	I 13,23:a:l,w	Wyldegreen	Wyldegreen	I	13	[1],13,23	a	l,w			1977	21
	I 13,22:a:l,z13,z28	Marshall	Marshall	I	13	13,22	a	l,z13,z28			1976	20
R			II [1],13,23:a:z42	II	13	[1],13,23	a	z42		Serotype provisionally removed because no H:z42 allele available	1965	9
R			II [1],13,23:b:[1,5]:z42	II	13	[1],13,23	b	[1,5]	z42	Serotype provisionally removed because exact antigenic formula could not be determined. SeqSero2S reports by antigenic formula when match to WKL Scheme cannot be made.	1962	6
	I 13,22:b:1,5	Ibadan	Ibadan	I	13	13,22	b	1,5			1953	52
SAF	I 13,23:b:1,5	Mississippi	Mississippi	I	13	[1],13,23	b	1,5			1935-1946	50
	I 13,23:b:1,6	Bracknell	Bracknell	I	13	13,23	b	1,6			1953	52
	I 13,22:b:1,6	Oudwijk	Oudwijk	I	13	13,22	b	1,6			1978	22
SAF	I 13,22:b:1,7	Rottnest	Rottnest	I	13	[1],13,22	b	1,7			1973	17
SAF	I 13,23:b:e,n,x	Ullevi	Ullevi	I	13	[1],13,23	b	e,n,x			1968	12
	I 13,22:b:e,n,x	Vaertan	Vaertan	I	13	13,22	b	e,n,x
	I 13,22:b:e,n,z15	Bahati	Bahati	I	13	13,22	b	e,n,z15			1960	52
	I 13,23:b:e,n,z15	Durham	Durham	I	13	13,23	b	e,n,z15			1960	4
	I 13,23:b:l,w	Sanktjohann	Sanktjohann	I	13	13,23	b	l,w			1996	40
R			II [1],13,22:b:z42	II	13	[1],13,22	b	z42		Serotype provisionally removed because no H:z42 allele available	1974	18
	I 13,22:c:e,n,x,z15	Haouaria	Haouaria	I	13	13,22	c	e,n,x,z15			1965	9
	I 13,23:c:e,n,z15	Boston	Boston	I	13	13,23	c	e,n,z15			2007	47
SAF	I 13,23:d:1,2	Handen	Handen	I	13	[1],13,23	d	1,2			1973	17
	II 13,22:d:1,5	II 13,22:d:1,5	II 13,22:d:1,5	II	13	13,22	d	1,5			2001	45
SAF	I 13,23:d:1,5	Mishmarhaemek	Mishmarhaemek	I	13	[1],13,23	d	1,5
	I 13,22:d:1,6	Friedenau	Friedenau	I	13	13,22	d	1,6
SAF	I 13,23:d:1,6	Friedenau	Wichita	I	13	[1],13,23	d	1,6	[R:z37]		1935-1946	50
SAF	I 13,23:d:1,7	Grumpensis	Grumpensis	I	13	[1],13,23	d	1,7
	II 13,23:d:e,n,x	II 13,23:d:e,n,x	II 13,23:d:e,n,x	II	13	13,23	d	e,n,x			1970	14
	I 13,23:d:e,n,x	Saintes	Saintes	I	13	13,23	d	e,n,x			2010	48
SAF	I 13,22:d:e,n,z15	Diguel	Diguel	I	13	[1],13,22	d	e,n,z15
	I 13,23:d:e,n,z15	Telelkebir	Telelkebir	I	13	13,23	d	e,n,z15			1951	52
	I 13,23:d:l,w	Putten	Putten	I	13	13,23	d	l,w			1962	6
	I 13,23:d:z6	Isuge	Isuge	I	13	13,23	d	z6			1962	6
SAF	I 13,23:e,h:1,5	Tschangu	Tschangu	I	13	[1],13,23	e,h	1,5			1970	14
SAF	I 13,22:e,h:1,6	Willemstad	Willemstad	I	13	[1],13,22	e,h	1,6			1958	2
SAF	I 13,23:e,h:l,w	Vridi	Vridi	I	13	[1],13,23	e,h	l,w			1988	32
R			II [1],13,23:e,n,x:1,[5],7	II	13	[1],13,23	e,n,x	1,[5],7		Serotype provisionally removed because exact antigenic formula could not be determined. SeqSero2S reports by antigenic formula when match to WKL Scheme cannot be made.	1965	9
	I 13,22:f,g:e,n,x	Raus	Raus	I	13	13,22	f,g	e,n,x
SAF	I 13,23:f,g:-	Havana	Havana	I	13	[1],13,23	f,g,[s]	-	[R:z45];[R:z79]	Disregard epitope in []
SAF	I 13,23:g,s,t:-	Okatie	Okatie	I	13	13,23	g,[s],t	-		Disregard []
R			II [1],13,23:g,[s],t:z42	II	13	[1],13,23	g,[s],t	z42		Serotype provisionally removed because no H:z42 allele available	1975	19
SAF	I 13,22:g,m:-	Bron	Bron	I	13	13,22	g,m	[e,n,z15]		Disregard antigen in []	1962	6
SAF	I 13,23:g,m:-	Agbeni	Agbeni	I	13	[1],13,23	g,m,[s],[t]	-		Disregard epitope in []	1958	2
R			II [1],13,23:g,m,[s],t:[e,n,x]	II	13	[1],13,23	g,m,[s],t	[e,n,x]		Serotype provisionally removed because exact antigenic formula could not be determined. SeqSero2S reports by antigenic formula when match to WKL Scheme cannot be made.	1957	52
	IIIb 13,22:g,m,s:z	IIIb 13,22:g,m,s:z	IIIb 13,22:g,m,s:z	IIIb	13	13,22	g,m,s	z			2001	45
R			II [1],13,23:g,m,s,t:1,5	II	13	[1],13,23	g,m,s,t	1,5		Serotype provisionally removed because exact antigenic formula could not be determined. SeqSero2S reports by antigenic formula when match to WKL Scheme cannot be made.
R			II [1],13,23:g,m,s,t:z42	II	13	[1],13,23	g,m,s,t	z42		Serotype provisionally removed because exact antigenic formula could not be determined. SeqSero2S reports by antigenic formula when match to WKL Scheme cannot be made.	1983	27
SAF	II 13,22:g,m,t:1,5	II 13,22:g,m,t:1,5	II [1],13,22:g,m,t:[1,5]	II	13	[1],13,22	g,m,t	[1,5]		Disregard [] on Phase 2 H antigen to prevent conflict with other Hg,m,t serotypes	1962	6
R			II 13,22:g,m,t:z42	II	13	13,22	g,m,t	z42		Serotype provisionally removed because no H:z42 allele available	2010	48
	I 13,22:g,s,t:-	Newyork	Newyork	I	13	13,22	g,s,t	-			1980	24
	II 13,23:g,s,t:e,n,x	II 13,23:g,s,t:e,n,x	II 13,23:g,s,t:e,n,x	II	13	13,23	g,s,t	e,n,x			2010	48
SAF	II 13,22:g,t:1,5	II 13,22:g,t:1,5	II [1],13,22:g,t:[1,5]	II	13	[1],13,22	g,t	[1,5]		Disregard []
SAF	II 13,23:g,t:1,5	II 13,23:g,t:1,5	II [1],13,23:g,t:1,5	II	13	[1],13,23	g,t	1,5			1962	6
	II 13,23:g,t:e,n,x	II 13,23:g,t:e,n,x	II 13,23:g,t:e,n,x	II	13	13,23	g,t	e,n,x			1999	43
	II 13,22:g,t:z6	II 13,22:g,t:z6	II 13,22:g,t:z6	II	13	13,22	g,t	z6			1999	43
SAF	IIIa 13,23:g,z51:-	IIIa 13,23:g,z51:-	IIIa [1],13,23:g,z51:-	IIIa	13	[1],13,23	g,z51	-
SAF	13,22:i:-	13,22:i:-	V [1],13,22:i:-	bongori	13	[1],13,22	i	-			1984	28
SAF	I 13,23:i:1,5	Idikan	Idikan	I	13	[1],13,23	i	1,5			1958	2
	I 13,23:i:1,7	Myrria	Myrria	I	13	13,23	i	1,7			2007	47
	I 13,23:i:e,n,z15	Jukestown	Jukestown	I	13	13,23	i	e,n,z15			1961	5
SAF	I 13,23:i:l,w	Kedougou	Kedougou	I	13	[1],13,23	i	l,w			1970	14
	I 13,23:i:z6	Chapuri	Chapuri	I	13	13,23	i	z6			2010	48
	I 13,23:k:-	Marburg	Marburg	I	13	13,23	k	-			1993	37
SAF	II 13,22:k:1,5	II 13,22:k:1,5	II 13,22:k:1,5:z42	II	13	13,22	k	1,5	z42		1973	17
	I 13,23:k:1,6	Noho	Noho	I	13	13,23	k	1,6			2010	48
	I 13,23:k:e,n,z15	Galway	Galway	I	13	13,23	k	e,n,z15			2007	47
	II 13,23:k:z41	II 13,23:k:z41	II 13,23:k:z41	II	13	13,23	k	z41
	I 13,22:l,v:1,5	Lovelace	Lovelace	I	13	13,22	l,v	1,5			1968	12
	IIIb 13,22:l,v:1,5,7	IIIb 13,22:l,v:1,5,7	IIIb 13,22:l,v:1,5,7	IIIb	13	13,22	l,v	1,5,7			1984	28
	I 13,22:l,v:1,6	Borbeck	Borbeck	I	13	13,22	l,v	1,6			1965	9
SAF	I 13,23:l,v:e,n,z15	Nanga	Nanga	I	13	[1],13,23	l,v	e,n,z15			1974	18
	II 13,23:l,w:e,n,x	II 13,23:l,w:e,n,x	II 13,23:l,w:e,n,x	II	13	13,23	l,w	e,n,x			1982	26
	I 13,22:l,z13:e,n,z15	Taiping	Taiping	I	13	13,22	l,z13	e,n,z15			1996	40
	II 13,22:l,z28:1,5	II 13,22:l,z28:1,5	II 13,22:l,z28:1,5	II	13	13,22	l,z28	1,5			1973	17
	II 13,23:l,z28:1,5	II 13,23:l,z28:1,5	II 13,23:l,z28:1,5	II	13	13,23	l,z28	1,5			1971	15
R			II [1],13,23:l,z28:z42	II	13	[1],13,23	l,z28	z42		Serotype provisionally removed because no H:z42 allele available	1963	52
	II 13,23:l,z28:z6	II 13,23:l,z28:z6	II 13,23:l,z28:z6	II	13	13,23	l,z28	z6
SAF	I 13,23:m,t:-	Kintambo	Kintambo	I	13	[1],13,23	m,t	-			1957	1
	I 13,22:m,t:-	Washington	Washington	I	13	13,22	m,t	-			1980	24
SAF	II 13,23:m,t:1,5	II 13,23:m,t:1,5	II [1],13,23:m,t:1,5	II	13	[1],13,23	m,t	1,5			1961	5
SAF	II 13,23:m,t:e,n,x	II 13,23:m,t:e,n,x	II [1],13,23:m,t:e,n,x	II	13	[1],13,23	m,t	e,n,x
R			II [1],13,23:m,t:z42	II	13	[1],13,23	m,t	z42		Serotype provisionally removed because no H:z42 allele available	1965	9
SAF	II 13,22:m,t:z39	II 13,22:m,t:z39	II 13,22:m,t:z42:z39	II	13	13,22	m,t	z42	z39	Presume Hz39, which is a relatively common antigen in subspecies II, is in Phase 2 rather than an "other" phase.	1981	25
SAF	13,22:r:-	13,22:r:-	V 13,22:r:-	bongori	13	13,22	r	-			1993	37
	I 13,23:r:1,6	Adjame	Adjame	I	13	13,23	r	1,6			1966	10
	I 13,23:r:e,n,z15	Linton	Linton	I	13	13,23	r	e,n,z15			1961	5
SAF	I 13,22:y:1,6	Tanger	Tanger	I	13	[1],13,22	y	1,6			1958	2
	I 13,23:y:1,7	Yarrabah	Yarrabah	I	13	13,23	y	1,7			1967	11
SAF	I 13,23:y:l,w	Ordonez	Ordonez	I	13	[1],13,23	y	l,w			1968	12
SAF	I 13,23:y:z6	Tunis	Tunis	I	13	[1],13,23	y	z6
	II 13,22:z:-	II 13,22:z:-	II 13,22:z:-	II	13	13,22	z	-			1991	35
SAF	II 13,23:z:1,5	II 13,23:z:1,5	II [1],13,23:z:1,5	II	13	[1],13,23	z	1,5
	IIIb 13,23:z:1,5	IIIb 13,23:z:1,5	IIIb 13,23:z:1,5	IIIb	13	13,23	z	1,5			1999	43
SAF	I 13,23:z:1,5	Serenli	Serenli	I	13	1,13,23	z	1,5			2007	47
	I 13,22:z:1,5	Winslow	Winslow	I	13	13,22	z	1,5			2007	47
	I 13,23:z:1,6	Farmsen	Farmsen	I	13	13,23	z	1,6			1963	7
SAF	I 13,22:z:1,6	Poona	Poona	I	13	[1],13,22	z	1,6	[z44];[R:z59]
	I 13,22:z:1,7	Bristol	Bristol	I	13	13,22	z	1,7			1952	52
SAF	I 13,22:z:e,n,z15	Tanzania	Tanzania	I	13	[1],13,22	z	e,n,z15			1972	16
SAF	I 13,23:z:l,w	Worthington	Worthington	I	13	[1],13,23	z	l,w	[R:z43]
R			II [1],13,23:z:z42	II	13	[1],13,23	z	z42		Serotype provisionally removed because no H:z42 allele available	1982	26
	I 13,22:z:z6	Durance	Durance	I	13	13,22	z	z6			2010	48
	I 13,23:z:z6	Ivrysurseine	Ivrysurseine	I	13	13,23	z	z6			2007	47
SAF	I 13,22:z10:1,5	Roodepoort	Roodepoort	I	13	[1],13,22	z10	1,5
	I 13,23:z10:e,n,z15	Sapele	Sapele	I	13	13,23	z10	e,n,z15			1996	40
	I 13,23:z10:l,w	Demerara	Demerara	I	13	13,23	z10	l,w			1959	52
SAF	II 13,22:z10:z6	II 13,22:z10:z6	II [1],13,22:z10:z6	II	13	[1],13,22	z10	z6
	I 13,22:z29:-	Agoueve	Agoueve	I	13	13,22	z29	-			1969	13
SAF	I 13,23:z29:-	Cubana	Cubana	I	13	[1],13,23	z29	-	[R:z37];[R:z43]		1935-1946	50
SAF	II 13,23:z29:1,5	II 13,23:z29:1,5	II [1],13,23:z29:1,5	II	13	[1],13,23	z29	1,5			1990	34
	II 13,22:z29:1,5	II 13,22:z29:1,5	II 13,22:z29:1,5	II	13	13,22	z29	1,5			1954	52
SAF	II 13,23:z29:e,n,x	II 13,23:z29:e,n,x	II [1],13,23:z29:e,n,x	II	13	[1],13,23	z29	e,n,x
	II 13,22:z29:e,n,x	II 13,22:z29:e,n,x	II 13,22:z29:e,n,x	II	13	13,22	z29	e,n,x			1962	6
	I 13,22:z35:1,6	Mampong	Mampong	I	13	13,22	z35	1,6			1961	5
	I 13,23:z35:1,6	Picpus	Picpus	I	13	13,23	z35	1,6			2007	47
	I 13,23:z35:e,n,z15	Anna	Anna	I	13	13,23	z35	e,n,z15			1974	18
	I 13,22:z35:e,n,z15	Nimes	Nimes	I	13	13,22	z35	e,n,z15			1979	23
	I 13,23:z38:-	Fanti	Fanti	I	13	13,23	z38	-			1958	52
	I 13,22:z38:-	Leiden	Leiden	I	13	13,22	z38	-			1963	7
SAF	13,22:z39:-	13,22:z39:-	V 13,22:z39:-	bongori	13	13,22	z39	-			2004	46
SAF	II 13,23:z39:1,5,7	II 13,23:z39:1,5,7	II [1],13,23:z39:1,5,7	II	13	[1],13,23	z39	1,5,7			1985	29
	II 13,22:z39:1,7	II 13,22:z39:1,7	II 13,22:z39:1,7	II	13	13,22	z39	1,7
	I 13,23:z4,z23:-	Ajiobo	Ajiobo	I	13	13,23	z4,z23	-			1957	52
	IIIa 13,22:z4,z23:-	IIIa 13,22:z4,z23:-	IIIa 13,22:z4,z23:-	IIIa	13	13,22	z4,z23	-			1978	22
SAF	I 13,22:z4,z23:-	Ried	Ried	I	13	[1],13,22	z4,z23	[e,n,z15]		Disregard antigen in []	1973	17
R			IIIa 13,23:z4,z23,[z32]:-	IIIa	13	13,23	z4,z23,[z32]	-		Serotype provisionally removed because exact antigenic formula could not be determined. SeqSero2S reports by antigenic formula when match to WKL Scheme cannot be made.	1979	23
SAF	IIIa 13,23:z4,z24:-	IIIa 13,23:z4,z24:-	IIIa [1],13,23:z4,z24:-	IIIa	13	[1],13,23	z4,z24	-
SAF	I 13,23:z4,z24:-	Romanby	Romanby	I	13	[1],13,23	z4,z24	-			1965	9
	I 13,23:z41:e,n,z15	Pajala	Pajala	I	13	13,23	z41	e,n,z15			2010	48
SAF	IIIb 16:k:e,n,x,z15	IIIb 16:k:e,n,x,z15	IIIb 16:(k):e,n,x,z15	IIIb	16	16	(k)	e,n,x,z15		Disregard ()	2001	45
SAF	IIIb 16:k:z35	IIIb 16:k:z35	IIIb 16:(k):z35	IIIb	16	16	(k)	z35		Disregard ()
	I 16:a:1,2	Hannover	Hannover	I	16	16	a	1,2
	I 16:a:1,5	Brazil	Brazil	I	16	16	a	1,5
	I 16:a:1,6	Amunigun	Amunigun	I	16	16	a	1,6			1957	1
	I 16:a:1,7	Nyeko	Nyeko	I	16	16	a	1,7
	I 16:a:e,n,x	Togba	Togba	I	16	16	a	e,n,x
	I 16:a:e,n,z15	Fischerhuette	Fischerhuette	I	16	16	a	e,n,z15
	I 16:a:z6	Heron	Heron	I	16	16	a	z6
	I 16:b:1,2	Hull	Hull	I	16	16	b	1,2
R			Melaka	I	16	16	b	1,2,5		Serotype provisionally removed because no H:1,2,5 allele available
	I 16:b:1,5	Wa	Wa	I	16	16	b	1,5
	I 16:b:1,6	Glasgow	Glasgow	I	16	16	b	1,6			1957	1
	I 16:b:e,n,x	Hvittingfoss	Hvittingfoss	I	16	16	b	e,n,x
	II 16:b:e,n,x	II 16:b:e,n,x	II 16:b:e,n,x	II	16	16	b	e,n,x
	I 16:b:e,n,z15	Sangera	Sangera	I	16	16	b	e,n,z15
	I 16:b:l,w	Vegesack	Vegesack	I	16	16	b	l,w
	II 16:b:z39	II 16:b:z39	II 16:b:z39	II	16	16	b	z39
R			II 16:b:z42	II	16	16	b	z42		Serotype provisionally removed because no H:z42 allele available
	I 16:b:z6	Malstatt	Malstatt	I	16	16	b	z6			1958	2
	I 16:c:1,5	Vancouver	Vancouver	I	16	16	c	1,5
	I 16:c:1,6	Gafsa	Gafsa	I	16	16	c	1,6
	I 16:c:e,n,x	Shamba	Shamba	I	16	16	c	e,n,x
	I 16:c:e,n,z15	Hithergreen	Hithergreen	I	16	16	c	e,n,z15
	I 16:c:l,w	Yoruba	Yoruba	I	16	16	c	l,w
	I 16:d:1,2	Oldenburg	Oldenburg	I	16	16	d	1,2			1957	1
	II 16:d:1,5	II 16:d:1,5	II 16:d:1,5	II	16	16	d	1,5
	I 16:d:1,5	Sculcoates	Sculcoates	I	16	16	d	1,5
	I 16:d:1,6	Sherbrooke	Sherbrooke	I	16	16	d	1,6
	I 16:d:1,7	Gaminara	Gaminara	I	16	16	d	1,7
	I 16:d:e,n,x	Barranquilla	Barranquilla	I	16	16	d	e,n,x
	II 16:d:e,n,x	II 16:d:e,n,x	II 16:d:e,n,x	II	16	16	d	e,n,x
	I 16:d:e,n,z15	Nottingham	Nottingham	I	16	16	d	e,n,z15
SAF	I 16:d:l,w	Caen	Caen	I	16	16	d	l,w	[R:z82]
	I 16:d:z6	Barmbek	Barmbek	I	16	16	d	z6
	I 16:e,h:1,2	Malakal	Malakal	I	16	16	e,h	1,2
	I 16:e,h:1,5	Saboya	Saboya	I	16	16	e,h	1,5
	I 16:e,h:1,6	Astridplein	Astridplein	I	16	16	e,h	1,6			2004	46
	I 16:e,h:e,n,x	Rhydyfelin	Rhydyfelin	I	16	16	e,h	e,n,x
	I 16:e,h:l,w	Moabit	Moabit	I	16	16	e,h	l,w			2007	47
	I 16:e,h:z6	Weston	Weston	I	16	16	e,h	z6
R			II 16:e,n,x:1,(5),7	II	16	16	e,n,x	1,(5),7		Serotype provisionally removed because exact antigenic formula could not be determined. SeqSero2S reports by antigenic formula when match to WKL Scheme cannot be made.
SAF	II 16:e,n,x:1,6	II 16:e,n,x:1,6:z42	II 16:e,n,x:1,6:z42	II	16	16	e,n,x	1,6	z42
SAF	I 16:f,g:-	Tees	Tees	I	16	16	f,g	-	[R:z37]
R			II 16:g,[m],[s],t:[1,5]:[z42]	II	16	16	g,[m],[s],t	[1,5]	[z42]	Serotype provisionally removed because exact antigenic formula could not be determined. SeqSero2S reports by antigenic formula when match to WKL Scheme cannot be made.
R			II 16:g,[m],[s],t:[e,n,x]	II	16	16	g,[m],[s],t	[e,n,x]		Serotype provisionally removed because exact antigenic formula could not be determined. SeqSero2S reports by antigenic formula when match to WKL Scheme cannot be made.
R			Adeoyo	I	16	16	g,m,[t]	-		Serotype provisionally removed because exact antigenic formula could not be determined. SeqSero2S reports by antigenic formula when match to WKL Scheme cannot be made.
	I 16:g,m,s:-	Nikolaifleet	Nikolaifleet	I	16	16	g,m,s	-
	I 16:g,s,t:-	Cardoner	Cardoner	I	16	16	g,s,t	-
	I 16:i:1,5	Amina	Amina	I	16	16	i	1,5
	I 16:i:1,6	Agbara	Agbara	I	16	16	i	1,6
	I 16:i:1,7	Wisbech	Wisbech	I	16	16	i	1,7
	I 16:i:e,n,z15	Frankfurt	Frankfurt	I	16	16	i	e,n,z15
	I 16:i:l,w	Pisa	Pisa	I	16	16	i	l,w
	IIIb 16:i:z35	IIIb 16:i:z35	IIIb 16:i:z35	IIIb	16	16	i	z35
	I 16:i:z6	Abobo	Abobo	I	16	16	i	z6
	I 16:k:1,2	Szentes	Szentes	I	16	16	k	1,2
	I 16:k:1,6	Maumee	Maumee	I	16	16	k	1,6
	I 16:k:e,n,x	Nuatja	Nuatja	I	16	16	k	e,n,x
	I 16:k:e,n,z15	Orientalis	Orientalis	I	16	16	k	e,n,z15
	IIIb 16:k:z	IIIb 16:k:z	IIIb 16:k:z	IIIb	16	16	k	z
	IIIb 16:k:z53	IIIb 16:k:z53	IIIb 16:k:z53	IIIb	16	16	k	z53
SAF	I 16:l,z13,z28:1,5	Enugu	Enugu	I	16	16	l,[z13],z28	[1,5]		Disregard antigen in [], retain epitope in []
	IIIb 16:l,v:1,5,7	IIIb 16:l,v:1,5,7	IIIb 16:l,v:1,5,7	IIIb	16	16	l,v	1,5,7
SAF	I 16:l,v:1,6	Shanghai	Shanghai	I	16	16	l,v	1,6	[R:z45]
	I 16:l,v:1,7	Welikade	Welikade	I	16	16	l,v	1,7
	I 16:l,v:e,n,x	Salford	Salford	I	16	16	l,v	e,n,x
	I 16:l,v:e,n,z15	Burgas	Burgas	I	16	16	l,v	e,n,z15
SAF	IIIb 16:l,v:z	IIIb 16:l,v:z	IIIb 16:l,v:z	IIIb	16	16	l,v	z	[z61]
	IIIb 16:l,v:z35	IIIb 16:l,v:z35	IIIb 16:l,v:z35	IIIb	16	16	l,v	z35
	IIIb 16:l,v:z53	IIIb 16:l,v:z53	IIIb 16:l,v:z53	IIIb	16	16	l,v	z53
	I 16:l,v:z6	Losangeles	Losangeles	I	16	16	l,v	z6
	I 16:l,w:1,5	Zigong	Zigong	I	16	16	l,w	1,5
	I 16:l,w:1,6	Westeinde	Westeinde	I	16	16	l,w	1,6
	I 16:l,w:e,n,x	Brooklyn	Brooklyn	I	16	16	l,w	e,n,x
	I 16:l,w:e,n,z15	Lomnava	Lomnava	I	16	16	l,w	e,n,z15
	I 16:l,w:z6	Essingen	Essingen	I	16	16	l,w	z6
	II 16:l,w:z6	II 16:l,w:z6	II 16:l,w:z6	II	16	16	l,w	z6
	I 16:l,z13:e,n,z15	Mandera	Mandera	I	16	16	l,z13	e,n,z15
	I 16:l,z13,z28:1,6	Battle	Battle	I	16	16	l,z13,z28	1,6
	I 16:l,z13,z28:e,n,x	Koblenz	Koblenz	I	16	16	l,z13,z28	e,n,x			2004	46
	I 16:l,z13,z28:z6	Ablogame	Ablogame	I	16	16	l,z13,z28	z6
R			II 16:l,z28:z42	II	16	16	l,z28	z42		Serotype provisionally removed because no H:z42 allele available
	I 16:m,t:-	Mpouto	Mpouto	I	16	16	m,t	-
SAF	II 16:m,t:-	II 16:m,t:-	II 16:m,t:[z42]	II	16	16	m,t	[z42]		Disregard antigen in []
	II 16:m,t:e,n,x	II 16:m,t:e,n,x	II 16:m,t:e,n,x	II	16	16	m,t	e,n,x
	I 16:m,t:e,n,z15	Morbihan	Morbihan	I	16	16	m,t	e,n,z15
	I 16:r:1,6	Ivory	Ivory	I	16	16	r	1,6
	I 16:r:1,7	Brunflo	Brunflo	I	16	16	r	1,7
	I 16:r:z6	Lehrte	Lehrte	I	16	16	r	z6			2004	46
	I 16:r,i:1,5	Rovaniemi	Rovaniemi	I	16	16	r,i	1,5
	I 16:r,i:e,n,x	Annedal	Annedal	I	16	16	r,i	e,n,x
	I 16:r,i:e,n,z15	Zwickau	Zwickau	I	16	16	r,i	e,n,z15
	I 16:y:1,5	Saphra	Saphra	I	16	16	y	1,5			1957	1
	I 16:y:1,6	Akuafo	Akuafo	I	16	16	y	1,6			1957	1
	I 16:y:e,n,x	Kikoma	Kikoma	I	16	16	y	e,n,x
	I 16:y:e,n,z15	Avignon	Avignon	I	16	16	y	e,n,z15
	I 16:z:1,5	Gerland	Gerland	I	16	16	z	1,5
	I 16:z:1,6	Fortlamy	Fortlamy	I	16	16	z	1,6
	I 16:z:1,7	Lingwala	Lingwala	I	16	16	z	1,7
SAF	I 16:z:e,n,z15	Brevik	Brevik	I	16	16	z	e,n,[x],z15
	II 16:z:e,n,x	II 16:z:e,n,x	II 16:z:e,n,x	II	16	16	z	e,n,x
	I 16:z:e,n,x	Kassel	Kassel	I	16	16	z	e,n,x			2001	45
R			II 16:z:z42	II	16	16	z	z42		Serotype provisionally removed because no H:z42 allele available
	I 16:z:z6	Bouake	Bouake	I	16	16	z	z6
	I 16:z10:1,5	Badagry	Badagry	I	16	16	z10	1,5
	I 16:z10:1,6	Lisboa	Lisboa	I	16	16	z10	1,6
	IIIb 16:z10:1,7	IIIb 16:z10:1,7	IIIb 16:z10:1,7	IIIb	16	16	z10	1,7
	IIIb 16:z10:e,n,x,z15	IIIb 16:z10:e,n,x,z15	IIIb 16:z10:e,n,x,z15	IIIb	16	16	z10	e,n,x,z15
	I 16:z10:e,n,z15	Redlands	Redlands	I	16	16	z10	e,n,z15			1958	2
	I 16:z10:z6	Angouleme	Angouleme	I	16	16	z10	z6
	I 16:z29:-	Saloniki	Saloniki	I	16	16	z29	-
	II 16:z29:1,5	II 16:z29:1,5	II 16:z29:1,5	II	16	16	z29	1,5
	II 16:z29:e,n,x	II 16:z29:e,n,x	II 16:z29:e,n,x	II	16	16	z29	e,n,x
	I 16:z35:1,5	Neuland	Neuland	I	16	16	z35	1,5			2007	47
	I 16:z35:1,6	Trier	Trier	I	16	16	z35	1,6
	II 16:z35:e,n,x	II 16:z35:e,n,x	II 16:z35:e,n,x	II	16	16	z35	e,n,x
	I 16:z35:e,n,z15	Dakota	Dakota	I	16	16	z35	e,n,z15
	IV 16:z36:-	IV 16:z36:-	IV 16:z36:-	IV	16	16	z36	-
	II 16:z36:e,n,z15	II 16:z36:e,n,z15	II 16:z36:e,n,z15	II	16	16	z36	e,n,z15
	I 16:z38:-	Naware	Naware	I	16	16	z38	-
SAF	I 16:z39:1,6	Grancanaria	Grancanaria	I	16	16	z39	[1,6]		Disregard antigen in []
	II 16:z4,z23:-	II 16:z4,z23:-	II 16:z4,z23:-	II	16	16	z4,z23	-			1957	1
	IV 16:z4,z23:-	IV 16:z4,z23:-	IV 16:z4,z23:-	IV	16	16	z4,z23	-
SAF	I 16:z4,z23:-	Kibi	Kibi	I	16	16	z4,z23	[1,6]		Disregard antigen in []
	I 16:z4,z23:z6	Axim	Axim	I	16	16	z4,z23	z6
	II 16:z4,z24:-	II 16:z4,z24:-	II 16:z4,z24:-	II	16	16	z4,z24	-
	IV 16:z4,z24:-	IV 16:z4,z24:-	IV 16:z4,z24:-	IV	16	16	z4,z24	-
	I 16:z4,z24:-	Kaevlinge	Kaevlinge	I	16	16	z4,z24	-			2007	47
	IV 16:z4,z32:-	IV 16:z4,z32:-	IV 16:z4,z32:-	IV	16	16	z4,z32	-
R			II 16:z42:1,(5),7	II	16	16	z42	1,(5),7		Serotype provisionally removed because no H:z42 allele available
R			II 16:z42:1,6	II	16	16	z42	1,6		Serotype provisionally removed because no H:z42 allele available
	IIIb 16:z52:z35	IIIb 16:z52:z35	IIIb 16:z52:z35	IIIb	16	16	z52	z35
	II 16:z6:1,6	II 16:z6:1,6	II 16:z6:1,6	II	16	16	z6	1,6
	I 17:a:1,2	Bonames	Bonames	I	17	17	a	1,2
	I 17:a:1,5	Jangwani	Jangwani	I	17	17	a	1,5
	I 17:a:e,n,x	Kinondoni	Kinondoni	I	17	17	a	e,n,x
	I 17:b:1,2	Kirkee	Kirkee	I	17	17	b	1,2
	I 17:b:1,5	Dahra	Dahra	I	17	17	b	1,5
	I 17:b:e,n,x	Mattenhof	Mattenhof	I	17	17	b	e,n,x
	II 17:b:e,n,x,z15	II 17:b:e,n,x,z15	II 17:b:e,n,x,z15	II	17	17	b	e,n,x,z15
	I 17:b:e,n,z15	Bignona	Bignona	I	17	17	b	e,n,z15
	II 17:b:z6	II 17:b:z6	II 17:b:z6	II	17	17	b	z6
	I 17:c:1,5	Luedinghausen	Luedinghausen	I	17	17	c	1,5
	I 17:c:1,6	Victoriaborg	Victoriaborg	I	17	17	c	1,6
	II 17:c:z39	II 17:c:z39	II 17:c:z39	II	17	17	c	z39
	I 17:d:1,5	Berlin	Berlin	I	17	17	d	1,5			1957	1
	I 17:d:e,n,z15	Karlshamn	Karlshamn	I	17	17	d	e,n,z15
	I 17:d:l,w	Niamey	Niamey	I	17	17	d	l,w
	II 17:d:z6	II 17:d:z6	II 17:d:z6	II	17	17	d	z6			2010	48
	II 17:d :-	II 17:d :-	II 17:d :-	II	17	17	d	-			2007	47
	I 17:e,h:1,2	Jubilee	Jubilee	I	17	17	e,h	1,2
R			II 17:e,n,x,z15:1,[5],7	II	17	17	e,n,x,z15	1,[5],7		Serotype provisionally removed because exact antigenic formula could not be determined. SeqSero2S reports by antigenic formula when match to WKL Scheme cannot be made.
	II 17:e,n,x,z15:1,6	II 17:e,n,x,z15:1,6	II 17:e,n,x,z15:1,6	II	17	17	e,n,x,z15	1,6
	I 17:g,m:-	Wembleypark	Wembleypark	I	17	17	g,m	-			2010	48
R			II 17:g,m,s,t:-	II	17	17	g,m,s,t	-		Serotype provisionally removed because exact antigenic formula could not be determined. SeqSero2S reports by antigenic formula when match to WKL Scheme cannot be made.
	I 17:g,s,t:-	Lowestoft	Lowestoft	I	17	17	g,s,t	-
SAF	II 17:g,t:e,n,x,z15	II 17:g,t:e,n,x,z15	II 17:g,t:[e,n,x,z15]	II	17	17	g,t	[e,n,x,z15]		Disregard antigen in []
	II 17:g,t:z39	II 17:g,t:z39	II 17:g,t:z39	II	17	17	g,t	z39
	IIIa 17:g,z51:-	IIIa 17:g,z51:-	IIIa 17:g,z51:-	IIIa	17	17	g,z51	-			2010	48
	I 17:i:1,7	Ahanou	Ahanou	I	17	17	i	1,7
	IIIb 17:i:z35	IIIb 17:i:z35	IIIb 17:i:z35	IIIb	17	17	i	z35
	II 17:k:-	II 17:k:-	II 17:k:-	II	17	17	k	-
	I 17:k:1,5	Irenea	Irenea	I	17	17	k	1,5			1958	2
	I 17:k:1,6	Bandim	Bandim	I	17	17	k	1,6			2001	45
	I 17:k:1,7	Warri	Warri	I	17	17	k	1,7
	I 17:k:e,n,x	Matadi	Matadi	I	17	17	k	e,n,x
	I 17:k:e,n,z15	Zaria	Zaria	I	17	17	k	e,n,z15
	IIIb 17:k:z	IIIb 17:k:z	IIIb 17:k:z	IIIb	17	17	k	z
	I 17:l,v:1,2	Morotai	Morotai	I	17	17	l,v	1,2
	I 17:l,v:1,5	Michigan	Michigan	I	17	17	l,v	1,5
	I 17:l,v:1,7	Lancaster	Lancaster	I	17	17	l,v	1,7
	I 17:l,v:e,n,x	Carmel	Carmel	I	17	17	l,v	e,n,x
	IIIb 17:l,v:e,n,x,z15	IIIb 17:l,v:e,n,x,z15	IIIb 17:l,v:e,n,x,z15	IIIb	17	17	l,v	e,n,x,z15
	IIIb 17:l,v:z35	IIIb 17:l,v:z35	IIIb 17:l,v:z35	IIIb	17	17	l,v	z35
	I 17:l,z28:e,n,x	Granlo	Granlo	I	17	17	l,z28	e,n,x
	I 17:m,t:-	Bama	Bama	I	17	17	m,t	-
	II 17:m,t:-	II 17:m,t:-	II 17:m,t:-	II	17	17	m,t	-
	I 17:r:1,2	Lode	Lode	I	17	17	r	1,2
	IIIb 17:r:z	IIIb 17:r:z	IIIb 17:r:z	IIIb	17	17	r	z
	II 17:y:-	II 17:y:-	II 17:y:-	II	17	17	y	-
	I 17:y:e,n,x	Tendeba	Tendeba	I	17	17	y	e,n,x
	I 17:y:e,n,z15	Hadejia	Hadejia	I	17	17	y	e,n,z15
	I 17:y:l,w	Lokomo	Lokomo	I	17	17	y	l,w
	I 17:z:1,2	Gori	Gori	I	17	17	z	1,2
	I 17:z:1,5	Warengo	Warengo	I	17	17	z	1,5
	I 17:z:1,6	Dingiri	Dingiri	I	17	17	z	1,6			2007	47
	II 17:z:1,7	II 17:z:1,7	II 17:z:1,7	II	17	17	z	1,7
	I 17:z:e,n,z15	Tchamba	Tchamba	I	17	17	z	e,n,z15
SAF	II 17:z:l,w	II 17:z:l,w:z42	II 17:z:l,w:z42	II	17	17	z	l,w	z42
	II 17:z10:-	II 17:z10:-	II 17:z10:-	II	17	17	z10	-
	I 17:z10:e,n,x	Djibouti	Djibouti	I	17	17	z10	e,n,x
SAF	IIIb 17:z10:e,n,x,z15	IIIb 17:z10:e,n,x,z15	IIIb 17:z10:e,n,x,z15	IIIb	17	17	z10	e,n,x,z15	[R:z56]
	IIIb 17:z10:z	IIIb 17:z10:z	IIIb 17:z10:z	IIIb	17	17	z10	z
	IIIa 17:z29:-	IIIa 17:z29:-	IIIa 17:z29:-	IIIa	17	17	z29	-
	IV 17:z29:-	IV 17:z29:-	IV 17:z29:-	IV	17	17	z29	-
	I 17:z29:-	Kandla	Kandla	I	17	17	z29	-			1958	2
	I 17:z35:1,6	Aachen	Aachen	I	17	17	z35	1,6
	IIIa 17:z36:-	IIIa 17:z36:-	IIIa 17:z36:-	IIIa	17	17	z36	-
	IV 17:z36:-	IV 17:z36:-	IV 17:z36:-	IV	17	17	z36	-
	IIIa 17:z4,z23:-	IIIa 17:z4,z23:-	IIIa 17:z4,z23:-	IIIa	17	17	z4,z23	-
	IIIa 17:z4,z23,z32:-	IIIa 17:z4,z23,z32:-	IIIa 17:z4,z23,z32:-	IIIa	17	17	z4,z23,z32	-
	IIIa 17:z4,z24:-	IIIa 17:z4,z24:-	IIIa 17:z4,z24:-	IIIa	17	17	z4,z24	-
	IIIa 17:z4,z32:-	IIIa 17:z4,z32:-	IIIa 17:z4,z32:-	IIIa	17	17	z4,z32	-
R			Cotia	I	18	18	-	1,6		Serotype provisionally removed because exact antigenic formula could not be determined. SeqSero2S reports by antigenic formula when match to WKL Scheme cannot be made.
SAF	IIIb 18:k:z53	IIIb 18:k:z53	IIIb 18:(k):z53	IIIb	18	18	(k)	z53		Disregard ()
R			IIIb 18:(k):z54	IIIb	18	18	(k)	z54		Serotype provisionally removed because no H:z54 allele available
SAF	I 18:a:e,n,z15	Brazos	Brazos	I	18	[6],[14],18	a	e,n,z15
SAF	I 18:b:1,5	Fluntern	Fluntern	I	18	[6],[14],18	b	1,5			1966	10
	I 18:b:1,7	Cochise	Cochise	I	18	18	b	1,7			2000	44
SAF	I 18:c:e,n,x	Rawash	Rawash	I	18	[6],[14],18	c	e,n,x
	I 18:d:1,5	Groenekan	Groenekan	I	18	18	d	1,5
SAF	I 18:d:1,7	Usumbura	Usumbura	I	18	[6],[14],18	d	1,7
	I 18:g,m:-	Pontypridd	Pontypridd	I	18	18	g,m	-
	I 18:g,s,t:-	Eaubonne	Eaubonne	I	18	18	g,s,t	-			2007	47
	IIIa 18:g,z51:-	IIIa 18:g,z51:-	IIIa 18:g,z51:-	IIIa	18	18	g,z51	-
	IV 18:g,z51:-	IV 18:g,z51:-	IV 18:g,z51:-	IV	18	18	g,z51	-			2007	47
	I 18:k:1,5	Memphis	Memphis	I	18	18	k	1,5
	IIIb 18:l,v:e,n,x,z15	IIIb 18:l,v:e,n,x,z15	IIIb 18:l,v:e,n,x,z15	IIIb	18	18	l,v	e,n,x,z15
	I 18:l,v:e,n,z15	Orlando	Orlando	I	18	18	l,v	e,n,z15
	IIIb 18:l,v:z	IIIb 18:l,v:z	IIIb 18:l,v:z	IIIb	18	18	l,v	z
	IIIb 18:l,v:z53	IIIb 18:l,v:z53	IIIb 18:l,v:z53	IIIb	18	18	l,v	z53
	I 18:l,w:e,n,z15	Toulon	Toulon	I	18	18	l,w	e,n,z15
	I 18:m,t:-	Langenhorn	Langenhorn	I	18	18	m,t	-
	II 18:m,t:1,5	II 18:m,t:1,5	II 18:m,t:1,5	II	18	18	m,t	1,5
	I 18:r:1,5	Tennenlohe	Tennenlohe	I	18	18	r	1,5
	IIIb 18:r:z	IIIb 18:r:z	IIIb 18:r:z	IIIb	18	18	r	z
	I 18:y:1,7	Troy	Troy	I	18	18	y	1,7
	II 18:y:e,n,x,z15	II 18:y:e,n,x,z15	II 18:y:e,n,x,z15	II	18	18	y	e,n,x,z15
	I 18:z:-	Potengi	Potengi	I	18	18	z	-
	I 18:z10:1,5	Leer	Leer	I	18	18	z10	1,5
	IIIb 18:z10:e,n,x,z15	IIIb 18:z10:e,n,x,z15	IIIb 18:z10:e,n,x,z15	IIIb	18	18	z10	e,n,x,z15
	I 18:z10:z6	Carnac	Carnac	I	18	18	z10	z6
	II 18:z10:z6	II 18:z10:z6	II 18:z10:z6	II	18	18	z10	z6
	II 18:z36:-	II 18:z36:-	II 18:z36:-	II	18	18	z36	-
	IIIa 18:z36:-	IIIa 18:z36:-	IIIa 18:z36:-	IIIa	18	18	z36	-			2007	47
	IV 18:z36,z38:-	IV 18:z36,z38:-	IV 18:z36,z38:-	IV	18	18	z36,z38	-
	I 18:z38:-	Sinthia	Sinthia	I	18	18	z38	-
	II 18:z4,z23:-	II 18:z4,z23:-	II 18:z4,z23:-	II	18	18	z4,z23	-
	IIIa 18:z4,z23:-	IIIa 18:z4,z23:-	IIIa 18:z4,z23:-	IIIa	18	18	z4,z23	-
SAF	I 18:z4,z23:-	Cerro	Cerro	I	18	[6],[14],18	z4,z23	[1,5]	[R:z45];[R:z56];[R:z82]	Disregard antigen in []
R			Aarhus	I	18	18	z4,z23	z64		Serotype provisionally removed because no H:z64 allele available.
SAF	I 18:z4,z24:-	Blukwa	Blukwa	I	18	[6],[14],18	z4,z24	-
	II 18:z4,z24:-	II 18:z4,z24:-	II 18:z4,z24:-	II	18	18	z4,z24	-
	IIIa 18:z4,z32:-	IIIa 18:z4,z32:-	IIIa 18:z4,z32:-	IIIa	18	18	z4,z32	-
R			Delmenhorst	I	18	18	z71	-		Serotype provisionally removed because no H:z71 allele available
SAF	I 21:a:- or I 21:a:1,5	Assen	Assen	I	21	21	a	[1,5]		Both monophasic and diphasic types are recognized
	II 21:b:1,5	II 21:b:1,5	II 21:b:1,5	II	21	21	b	1,5
	I 21:b:1,6	Ghana	Ghana	I	21	21	b	1,6			1957	1
SAF	I 21:b:e,n,x	Minnesota	Minnesota	I	21	21	b	e,n,x	[R:z33];[R:z49]
	I 21:c:1,6	Hydra	Hydra	I	21	21	c	1,6
	II 21:c:e,n,x	II 21:c:e,n,x	II 21:c:e,n,x	II	21	21	c	e,n,x
	I 21:c:e,n,x	Rhone	Rhone	I	21	21	c	e,n,x
	IIIb 21:c:e,n,x,z15	IIIb 21:c:e,n,x,z15	IIIb 21:c:e,n,x,z15	IIIb	21	21	c	e,n,x,z15
	I 21:d:1,5	Spartel	Spartel	I	21	21	d	1,5
	I 21:d:e,n,x	Magwa	Magwa	I	21	21	d	e,n,x
	I 21:d:z6	Madison	Madison	I	21	21	d	z6
	I 21:f,g:e,n,x	Good	Good	I	21	21	f,g	e,n,x
R			II 21:g,[m],[s],t:-	II	21	21	g,[m],[s],t	-		Serotype provisionally removed because exact antigenic formula could not be determined. SeqSero2S reports by antigenic formula when match to WKL Scheme cannot be made.
	IIIa 21:g,z51:-	IIIa 21:g,z51:-	IIIa 21:g,z51:-	IIIa	21	21	g,z51	-
	IV 21:g,z51:-	IV 21:g,z51:-	IV 21:g,z51:-	IV	21	21	g,z51	-
	I 21:i:1,2	Diourbel	Diourbel	I	21	21	i	1,2
	IIIb 21:i:1,5,7	IIIb 21:i:1,5,7	IIIb 21:i:1,5,7	IIIb	21	21	i	1,5,7
	IIIb 21:i:e,n,x,z15	IIIb 21:i:e,n,x,z15	IIIb 21:i:e,n,x,z15	IIIb	21	21	i	e,n,x,z15
R			Surrey	I	21	21	k	1,(2),5		Serotype provisionally removed because exact antigenic formula could not be determined. SeqSero2S reports by antigenic formula when match to WKL Scheme cannot be made.
	I 21:k:1,6	Salpetriere	Salpetriere	I	21	21	k	1,6			2010	48
	IIIb 21:k:e,n,x,z15	IIIb 21:k:e,n,x,z15	IIIb 21:k:e,n,x,z15	IIIb	21	21	k	e,n,x,z15
	IIIb 21:k:z	IIIb 21:k:z	IIIb 21:k:z	IIIb	21	21	k	z
	IIIb 21:l,v:z	IIIb 21:l,v:z	IIIb 21:l,v:z	IIIb	21	21	l,v	z
R			IIIb 21:l,v:z57	IIIb	21	21	l,v	z57		Serotype provisionally removed because no H:z57 allele available
	I 21:l,w:-	Keve	Keve	I	21	21	l,w	-
	I 21:l,z28:e,n,z15	Jambur	Jambur	I	21	21	l,z28	e,n,z15
	II 21:m,t:-	II 21:m,t:-	II 21:m,t:-	II	21	21	m,t	-
	IV 21:m,t:-	IV 21:m,t:-	IV 21:m,t:-	IV	21	21	m,t	-			2004	46
	I 21:r:-	Mountmagnet	Mountmagnet	I	21	21	r	-
	IIIb 21:r:z	IIIb 21:r:z	IIIb 21:r:z	IIIb	21	21	r	z
	I 21:y:1,2	Ibaragi	Ibaragi	I	21	21	y	1,2
	I 21:y:e,n,x	Ruiru	Ruiru	I	21	21	y	e,n,x
	II 21:z:-	II 21:z:-	II 21:z:-	II	21	21	z	-
R			II 21:z10:[z6]	II	21	21	z10	[z6]		Serotype provisionally removed because exact antigenic formula could not be determined. SeqSero2S reports by antigenic formula when match to WKL Scheme cannot be made.
	IIIb 21:z10:e,n,x,z15	IIIb 21:z10:e,n,x,z15	IIIb 21:z10:e,n,x,z15	IIIb	21	21	z10	e,n,x,z15
	IIIb 21:z10:z	IIIb 21:z10:z	IIIb 21:z10:z	IIIb	21	21	z10	z
	IIIb 21:z10:z53	IIIb 21:z10:z53	IIIb 21:z10:z53	IIIb	21	21	z10	z53
	IIIa 21:z29:-	IIIa 21:z29:-	IIIa 21:z29:-	IIIa	21	21	z29	-
	I 21:z35:e,n,z15	Gambaga	Gambaga	I	21	21	z35	e,n,z15
	IIIa 21:z36:-	IIIa 21:z36:-	IIIa 21:z36:-	IIIa	21	21	z36	-			2007	47
	IV 21:z36:-	IV 21:z36:-	IV 21:z36:-	IV	21	21	z36	-
	IV 21:z38:-	IV 21:z38:-	IV 21:z38:-	IV	21	21	z38	-			2010	48
	I 21:z4,z23:-	Baguida	Baguida	I	21	21	z4,z23	-
	IIIa 21:z4,z23:-	IIIa 21:z4,z23:-	IIIa 21:z4,z23:-	IIIa	21	21	z4,z23	-
	IV 21:z4,z23:-	IV 21:z4,z23:-	IV 21:z4,z23:-	IV	21	21	z4,z23	-
	II 21:z4,z24:-	II 21:z4,z24:-	II 21:z4,z24:-	II	21	21	z4,z24	-
	IIIa 21:z4,z24:-	IIIa 21:z4,z24:-	IIIa 21:z4,z24:-	IIIa	21	21	z4,z24	-
	IV 21:z4,z32:-	IV 21:z4,z32:-	IV 21:z4,z32:-	IV	21	21	z4,z32	-
	IIIb 21:z65:e,n,x,z15	IIIb 21:z65:e,n,x,z15	IIIb 21:z65:e,n,x,z15	IIIb	21	21	z65	e,n,x,z15
	I 28:a:1,5	Solna	Solna	I	28	28	a	1,5
	I 28:a:1,6	Dakar	Dakar	I	28	28	a	1,6
	I 28:a:1,7	Bakau	Bakau	I	28	28	a	1,7
	II 28:a:e,n,x	II 28:a:e,n,x	II 28:a:e,n,x	II	28	28	a	e,n,x
	I 28:a:e,n,x	Seattle	Seattle	I	28	28	a	e,n,x
	I 28:a:e,n,z15	Honelis	Honelis	I	28	28	a	e,n,z15
	I 28:a:z6	Dibra	Dibra	I	28	28	a	z6
	I 28:b:1,5	Moero	Moero	I	28	28	b	1,5			1957	1
	I 28:b:1,6	Ashanti	Ashanti	I	28	28	b	1,6
	I 28:b:1,7	Bokanjac	Bokanjac	I	28	28	b	1,7
	II 28:b:e,n,x	II 28:b:e,n,x	II 28:b:e,n,x	II	28	28	b	e,n,x
	I 28:b:e,n,x	Soumbedioune	Soumbedioune	I	28	28	b	e,n,x
	I 28:b:e,n,z15	Langford	Langford	I	28	28	b	e,n,z15
	I 28:b:l,w	Freefalls	Freefalls	I	28	28	b	l,w
	II 28:b:z6	II 28:b:z6	II 28:b:z6	II	28	28	b	z6
	I 28:c:1,5	Hermannswerder	Hermannswerder	I	28	28	c	1,5
	I 28:c:1,6	Eberswalde	Eberswalde	I	28	28	c	1,6
	I 28:c:1,7	Halle	Halle	I	28	28	c	1,7			1958	2
	I 28:c:e,n,x	Dresden	Dresden	I	28	28	c	e,n,x
	I 28:c:e,n,z15	Wedding	Wedding	I	28	28	c	e,n,z15
	I 28:c:l,w	Parabiago	Parabiago	I	28	28	c	l,w			2010	48
	I 28:c:z6	Techimani	Techimani	I	28	28	c	z6
	I 28:d:1,5	Amoutive	Amoutive	I	28	28	d	1,5
	I 28:d:1,6	Hatfield	Hatfield	I	28	28	d	1,6
	I 28:d:1,7	Mundonobo	Mundonobo	I	28	28	d	1,7
	I 28:d:e,n,x	Mocamedes	Mocamedes	I	28	28	d	e,n,x
	I 28:d:e,n,z15	Patience	Patience	I	28	28	d	e,n,z15
	I 28:d:l,w	Cullingworth	Cullingworth	I	28	28	d	l,w
	I 28:d:z6	Etobicoke	Etobicoke	I	28	28	d	z6			2007	47
	I 28:e,h:1,5	Korkeasaari	Korkeasaari	I	28	28	e,h	1,5			2007	47
	I 28:e,h:1,7	Kpeme	Kpeme	I	28	28	e,h	1,7
	I 28:e,h:e,n,z15	Gozo	Gozo	I	28	28	e,h	e,n,z15
	II 28:e,n,x:1,7	II 28:e,n,x:1,7	II 28:e,n,x:1,7	II	28	28	e,n,x	1,7
	II 28:e,n,z15:z87	II 28:e,n,z15:z87	II 28:e,n,z15:z87	II	28	28	e,n,z15	z87
	I 28:f,g:-	Friedrichsfelde	Friedrichsfelde	I	28	28	f,g	-			1957	1
R			II 28:g,(m),[s],t:1,5	II	28	28	g,[m],[s],t	1,5		Serotype provisionally removed because exact antigenic formula could not be determined. SeqSero2S reports by antigenic formula when match to WKL Scheme cannot be made.
SAF	I 28:g,m:-	Abadina	Abadina	I	28	28	g,m	[e,n,z15]		Disregard antigen in []
	I 28:g,m:1,6	Yardley	Yardley	I	28	28	g,m	1,6
SAF	I 28:g,m,s:-	Croft	Croft	I	28	28	g,m,s	[e,n,z15]		Disregard antigen in []
	II 28:g,m,t:e,n,x	II 28:g,m,t:e,n,x	II 28:g,m,t:e,n,x	II	28	28	g,m,t	e,n,x
	II 28:g,m,t:z39	II 28:g,m,t:z39	II 28:g,m,t:z39	II	28	28	g,m,t	z39
	I 28:g,s,t:-	Ona	Ona	I	28	28	g,s,t	-
	II 28:g,s,t:e,n,x	II 28:g,s,t:e,n,x	II 28:g,s,t:e,n,x	II	28	28	g,s,t	e,n,x
	I 28:i:1,2	Doorn	Doorn	I	28	28	i	1,2
	I 28:i:1,5	Cotham	Cotham	I	28	28	i	1,5
	I 28:i:1,6	Volkmarsdorf	Volkmarsdorf	I	28	28	i	1,6
	I 28:i:1,7	Dieuppeul	Dieuppeul	I	28	28	i	1,7
	I 28:i:e,n,x	Warnemuende	Warnemuende	I	28	28	i	e,n,x
	I 28:i:e,n,z15	Kuessel	Kuessel	I	28	28	i	e,n,z15
	I 28:i:l,w	Douala	Douala	I	28	28	i	l,w
	I 28:k:1,2	Guildford	Guildford	I	28	28	k	1,2			1957	1
	I 28:k:1,5	Ilala	Ilala	I	28	28	k	1,5
	I 28:k:1,6	Adamstown	Adamstown	I	28	28	k	1,6
	IIIb 28:k:1,7	IIIb 28:k:1,7	IIIb 28:k:1,7	IIIb	28	28	k	1,7
	I 28:k:1,7	Ikeja	Ikeja	I	28	28	k	1,7
	I 28:k:e,n,x	Taunton	Taunton	I	28	28	k	e,n,x
	I 28:k:e,n,z15	Ank	Ank	I	28	28	k	e,n,z15			1957	1
	I 28:l,v:1,5	Leoben	Leoben	I	28	28	l,v	1,5
	I 28:l,v:e,n,x	Vitkin	Vitkin	I	28	28	l,v	e,n,x			1957	1
	I 28:l,v:e,n,z15	Nashua	Nashua	I	28	28	l,v	e,n,z15
	I 28:l,w:1,6	Ramsey	Ramsey	I	28	28	l,w	1,6
	I 28:l,z13,z28:1,5	Catalunia	Catalunia	I	28	28	l,z13,z28	1,5
	I 28:l,z13,z28:e,n,z15	Penilla	Penilla	I	28	28	l,z13,z28	e,n,z15
	II 28:l,z28:1,5	II 28:l,z28:1,5	II 28:l,z28:1,5	II	28	28	l,z28	1,5
	I 28:l,z28:e,n,x	Fajara	Fajara	I	28	28	l,z28	e,n,x
	II 28:l,z28:e,n,x	II 28:l,z28:e,n,x	II 28:l,z28:e,n,x	II	28	28	l,z28	e,n,x			2000	44
R			II 28:m,t:[e,n,x]	II	28	28	m,t	[e,n,x]		Serotype provisionally removed because exact antigenic formula could not be determined. SeqSero2S reports by antigenic formula when match to WKL Scheme cannot be made.
SAF	I 28:m,t:-	Vinohrady	Vinohrady	I	28	28	m,t	[e,n,z15]		Disregard epitope in []
	I 28:m,t:1,6	Morillons	Morillons	I	28	28	m,t	1,6
	II 28:m,t:z39	II 28:m,t:z39	II 28:m,t:z39	II	28	28	m,t	z39			2007	47
	I 28:r:1,6	Bassadji	Bassadji	I	28	28	r	1,6
	I 28:r:e,n,x	Kibusi	Kibusi	I	28	28	r	e,n,x
	II 28:r:e,n,z15	II 28:r:e,n,z15	II 28:r:e,n,z15	II	28	28	r	e,n,z15
	I 28:r:l,w	Fairfield	Fairfield	I	28	28	r	l,w
SAF	I 28:r:1,5 or I 28:r,i:1,5	Chicago	Chicago	I	28	28	r,[i]	1,5		Both H:r and H:r,i types are recognized
SAF	I 28:r:e,n,z15	Sanktgeorg	Sanktgeorg	I	28	28	r,[i]	e,n,z15		Disregard epitope in []
	I 28:r,i:1,7	Banco	Banco	I	28	28	r,i	1,7
	I 28:y:1,2	Oskarshamn	Oskarshamn	I	28	28	y	1,2
	I 28:y:1,5	Nima	Nima	I	28	28	y	1,5
SAF	I 28:y:1,7	Pomona	Pomona	I	28	28	y	1,7	[z60];[R:z70];[R:z80]
	I 28:y:e,n,x	Kitenge	Kitenge	I	28	28	y	e,n,x
	I 28:y:e,n,z15	Telaviv	Telaviv	I	28	28	y	e,n,z15
	I 28:y:l,w	Shomolu	Shomolu	I	28	28	y	l,w
	I 28:y:z6	Selby	Selby	I	28	28	y	z6
	II 28:z:1,5	II 28:z:1,5	II 28:z:1,5	II	28	28	z	1,5
	I 28:z:1,5	Vanier	Vanier	I	28	28	z	1,5
	I 28:z:1,6	Doel	Doel	I	28	28	z	1,6
	I 28:z:1,7	Ezra	Ezra	I	28	28	z	1,7
	I 28:z:e,n,z15	Brisbane	Brisbane	I	28	28	z	e,n,z15			1958	2
	II 28:z:z39	II 28:z:z39	II 28:z:z39	II	28	28	z	z39
	I 28:z10:1,2	Rogy	Rogy	I	28	28	z10	1,2
	I 28:z10:1,5	Farakan	Farakan	I	28	28	z10	1,5
	I 28:z10:1,6	Libreville	Libreville	I	28	28	z10	1,6
	I 28:z10:1,7	Malaysia	Malaysia	I	28	28	z10	1,7
	I 28:z10:e,n,x	Umbilo	Umbilo	I	28	28	z10	e,n,x
	I 28:z10:e,n,z15	Luckenwalde	Luckenwalde	I	28	28	z10	e,n,z15
	I 28:z10:l,w	Moroto	Moroto	I	28	28	z10	l,w
	IIIb 28:z10:z	IIIb 28:z10:z	IIIb 28:z10:z	IIIb	28	28	z10	z
	I 28:z29:-	Djermaia	Djermaia	I	28	28	z29	-
	II 28:z29:1,5	II 28:z29:1,5	II 28:z29:1,5	II	28	28	z29	1,5
	II 28:z29:e,n,x	II 28:z29:e,n,x	II 28:z29:e,n,x	II	28	28	z29	e,n,x
	I 28:z35:1,6	Konolfingen	Konolfingen	I	28	28	z35	1,6
	I 28:z35:1,7	Babili	Babili	I	28	28	z35	1,7
	I 28:z35:e,n,z15	Santander	Santander	I	28	28	z35	e,n,z15
	I 28:z38:e,n,z15	Aderike	Aderike	I	28	28	z38	e,n,z15
SAF	I 28:z4,z23:-	Babelsberg	Babelsberg	I	28	28	z4,z23	[e,n,z15]		Disregard epitope in []
	I 28:z4,z23:1,5	Cannobio	Cannobio	I	28	28	z4,z23	1,5
	I 28:z4,z23:1,6	Teltow	Teltow	I	28	28	z4,z23	1,6
	I 28:z4,z24:-	Kethiabarny	Kethiabarny	I	28	28	z4,z24	-			2001	45
	I 30:a:1,2	Overvecht	Overvecht	I	30	30	a	1,2
	I 30:a:1,5	Zehlendorf	Zehlendorf	I	30	30	a	1,5
	I 30:a:e,n,x	Guarapiranga	Guarapiranga	I	30	30	a	e,n,x
	I 30:a:e,n,z15	Doulassame	Doulassame	I	30	30	a	e,n,z15
	II 30:a:z39	II 30:a:z39	II 30:a:z39	II	30	30	a	z39
	I 30:b:1,2	Louga	Louga	I	30	30	b	1,2
	I 30:b:1,5	Aschersleben	Aschersleben	I	30	30	b	1,5
SAF	I 30:b:1,7	Tempe	Tempe	I	30	30	b	1,7	[R:z33]
	I 30:b:e,n,x	Urbana	Urbana	I	30	30	b	e,n,x
	I 30:b:e,n,z15	Neudorf	Neudorf	I	30	30	b	e,n,z15
	I 30:b:l,z13,z28	Coppettswood	Coppettswood	I	30	30	b	l,z13,z28			2010	48
	II 30:b:z6	II 30:b:z6	II 30:b:z6	II	30	30	b	z6
	I 30:b:z6	Kakikoka	Kakikoka	I	30	30	b	z6			2010	48
	I 30:c:1,7	Zaire	Zaire	I	30	30	c	1,7
	I 30:c:e,n,z15	Morningside	Morningside	I	30	30	c	e,n,z15
	II 30:c:z39	II 30:c:z39	II 30:c:z39	II	30	30	c	z39
	I 30:d:1,5	Messina	Messina	I	30	30	d	1,5
	I 30:e,h:1,2	Livulu	Livulu	I	30	30	e,h	1,2
	I 30:e,h:1,5	Torhout	Torhout	I	30	30	e,h	1,5
SAF	I 30:g,m:-	Godesberg	Godesberg	I	30	30	g,m,[t]	-		Disregard epitope in []
	I 30:g,m,s:-	Giessen	Giessen	I	30	30	g,m,s	-
	II 30:g,m,s:e,n,x	II 30:g,m,s:e,n,x	II 30:g,m,s:e,n,x	II	30	30	g,m,s	e,n,x
R			IV 30:g,m,t,z51:-	IV	30	30	g,m,t,z51	-		Serotype provisionally removed because exact antigenic formula could not be determined. SeqSero2S reports by antigenic formula when match to WKL Scheme cannot be made.	2010	48
SAF	I 30:g,s,t:-	Sternschanze	Sternschanze	I	30	30	g,s,t	-	[R:z59]
	II 30:g,t:-	II 30:g,t:-	II 30:g,t:-	II	30	30	g,t	-
	I 30:g,z51:-	Wayne	Wayne	I	30	30	g,z51	-
	I 30:i:1,2	Landau	Landau	I	30	30	i	1,2
	I 30:i:1,5	Morehead	Morehead	I	30	30	i	1,5
	I 30:i:e,n,z15	Mjordan	Mjordan	I	30	30	i	e,n,z15
	I 30:i:l,w	Soerenga	Soerenga	I	30	30	i	l,w			1957	1
	I 30:k:1,2	Hilversum	Hilversum	I	30	30	k	1,2
	I 30:k:1,5	Ramatgan	Ramatgan	I	30	30	k	1,5			1958	2
	I 30:k:1,6	Aqua	Aqua	I	30	30	k	1,6
SAF	I 30:k:e,n,z15	Odozi	Odozi	I	30	30	k	e,n,[x],z15		Disregard epitope in []
	I 30:k:e,n,x	Angoda	Angoda	I	30	30	k	e,n,x
	II 30:k:e,n,x,z15	II 30:k:e,n,x,z15	II 30:k:e,n,x,z15	II	30	30	k	e,n,x,z15
	I 30:k:l,z13,z28	Scarborough	Scarborough	I	30	30	k	l,z13,z28			2000	44
	I 30:l,v:1,2	Ligeo	Ligeo	I	30	30	l,v	1,2
	I 30:l,v:1,5	Donna	Donna	I	30	30	l,v	1,5
	I 30:l,z13,z28:1,6	Ockenheim	Ockenheim	I	30	30	l,z13,z28	1,6
	I 30:l,z13,z28:e,n,z15	Morocco	Morocco	I	30	30	l,z13,z28	e,n,z15			1958	2
	II 30:l,z28:z6	II 30:l,z28:z6	II 30:l,z28:z6	II	30	30	l,z28	z6
	II 30:m,t:-	II 30:m,t:-	II 30:m,t:-	II	30	30	m,t	-
	I 30:r:1,2	Grandhaven	Grandhaven	I	30	30	r	1,2
	I 30:r:1,5	Gege	Gege	I	30	30	r	1,5
	I 30:r:1,6	Quincy	Quincy	I	30	30	r	1,6
	I 30:y:1,2	Matopeni	Matopeni	I	30	30	y	1,2
	I 30:y:1,5	Bietri	Bietri	I	30	30	y	1,5
	I 30:y:1,6	Steinplatz	Steinplatz	I	30	30	y	1,6
	I 30:y:e,n,x	Baguirmi	Baguirmi	I	30	30	y	e,n,x
	I 30:y:e,n,z15	Nijmegen	Nijmegen	I	30	30	y	e,n,z15
	I 30:z:e,n,x,z15	Hohentwiel	Hohentwiel	I	30	30	z	e,n,x,z15			2007	47
	I 30:z10:1,2	Sada	Sada	I	30	30	z10	1,2
	I 30:z10:1,5	Senneville	Senneville	I	30	30	z10	1,5
	II 30:z10:e,n,x,z15	II 30:z10:e,n,x,z15	II 30:z10:e,n,x,z15	II	30	30	z10	e,n,x,z15
	I 30:z10:e,n,z15	Kumasi	Kumasi	I	30	30	z10	e,n,z15
	I 30:z29:-	Aragua	Aragua	I	30	30	z29	-
	I 30:z35:1,6	Kokoli	Kokoli	I	30	30	z35	1,6
	I 30:z35:e,n,z15	Wuiti	Wuiti	I	30	30	z35	e,n,z15
	I 30:z38:-	Ago	Ago	I	30	30	z38	-
	II 30:z39:1,7	II 30:z39:1,7	II 30:z39:1,7	II	30	30	z39	1,7
	I 30:z4,z23:-	Stoneferry	Stoneferry	I	30	30	z4,z23	-
	I 30:z4,z24:-	Bodjonegoro	Bodjonegoro	I	30	30	z4,z24	-
	II 30:z6:1,6	II 30:z6:1,6	II 30:z6:1,6	II	30	30	z6	1,6
SAF	IIIb 35:k:z35	IIIb 35:k:z35	IIIb 35:(k):z35	IIIb	35	35	(k)	z35		Disregard ()
	I 35:a:e,n,z15	Umhlatazana	Umhlatazana	I	35	35	a	e,n,z15
	I 35:b:-	Tchad	Tchad	I	35	35	b	-
R			Yolo	I	35	35	c	[e,n,z15]		Serotype provisionally removed because exact antigenic formula could not be determined. SeqSero2S reports by antigenic formula when match to WKL Scheme cannot be made.
	I 35:c:1,2	Keurmassar	Keurmassar	I	35	35	c	1,2			2000	44
	I 35:c:1,5	Gouloumbo	Gouloumbo	I	35	35	c	1,5
	II 35:d:1,5	II 35:d:1,5	II 35:d:1,5	II	35	35	d	1,5
SAF	I 35:d:l,w	Dembe	Dembe	I	35	35	d	l,w	[R:z58]
	I 35:e,h:z6	Gassi	Gassi	I	35	35	e,h	z6
SAF	I 35:f,g:-	Adelaide	Adelaide	I	35	35	f,g	-	[R:z27]
	I 35:g,m,s:-	Ealing	Ealing	I	35	35	g,m,s	-
R			II 35:g,m,s,t:-	II	35	35	g,m,s,t	-		Serotype provisionally removed because exact antigenic formula could not be determined. SeqSero2S reports by antigenic formula when match to WKL Scheme cannot be made.
	I 35:g,m,t:-	Ebrie	Ebrie	I	35	35	g,m,t	-		This serotype is provisionally kept. Hg,m,t has not been confirmed in ssp I
	I 35:g,s,t:-	Anecho	Anecho	I	35	35	g,s,t	-
	I 35:g,t:-	Agodi	Agodi	I	35	35	g,t	-		This serotype is provisionally kept. Hg,t has not been confirmed in ssp I
	II 35:g,t:1,5	II 35:g,t:1,5	II 35:g,t:1,5	II	35	35	g,t	1,5
R			II 35:g,t:z42	II	35	35	g,t	z42		Serotype provisionally removed because no H:z42 allele available
	IIIa 35:g,z51:-	IIIa 35:g,z51:-	IIIa 35:g,z51:-	IIIa	35	35	g,z51	-
	II 35:g,z62:e,n,x	II 35:g,z62:e,n,x	II 35:g,z62:e,n,x	II	35	35	g,z62	e,n,x			2010	48
	IIIb 35:i:e,n,x,z15	IIIb 35:i:e,n,x,z15	IIIb 35:i:e,n,x,z15	IIIb	35	35	i	e,n,x,z15
	I 35:i:e,n,z15	Gambia	Gambia	I	35	35	i	e,n,z15
	I 35:i:l,w	Bandia	Bandia	I	35	35	i	l,w
	IIIb 35:i:z	IIIb 35:i:z	IIIb 35:i:z	IIIb	35	35	i	z
	IIIb 35:i:z35	IIIb 35:i:z35	IIIb 35:i:z35	IIIb	35	35	i	z35
	IIIb 35:i:z53	IIIb 35:i:z53	IIIb 35:i:z53	IIIb	35	35	i	z53
	I 35:i:z6	Evry	Evry	I	35	35	i	z6			2007	47
	IIIb 35:k:e,n,x,z15	IIIb 35:k:e,n,x,z15	IIIb 35:k:e,n,x,z15	IIIb	35	35	k	e,n,x,z15
	I 35:k:e,n,z15	Penzing	Penzing	I	35	35	k	e,n,z15			2007	47
	IIIb 35:k:z	IIIb 35:k:z	IIIb 35:k:z	IIIb	35	35	k	z
SAF	IIIb 35:k:z53	IIIb 35:k:z53	IIIb 35:k:z53	IIIb	35	35	k	z53	[R:z50]
	IIIb 35:l,v:1,5,7	IIIb 35:l,v:1,5,7	IIIb 35:l,v:1,5,7	IIIb	35	35	l,v	1,5,7
SAF	IIIb 35:l,v:e,n,x,z15	IIIb 35:l,v:e,n,x,z15	IIIb 35:l,v:e,n,x,z15	IIIb	35	35	l,v	e,n,x,z15	[R:z50]
SAF	IIIb 35:l,v:z35	IIIb 35:l,v:z35	IIIb 35:l,v:z35:[z67]	IIIb	35	35	l,v	z35	[z67]
	II 35:l,z28:-	II 35:l,z28:-	II 35:l,z28:-	II	35	35	l,z28	-
	II 35:m,t:-	II 35:m,t:-	II 35:m,t:-	II	35	35	m,t	-
	I 35:m,t:-	Monschaui	Monschaui	I	35	35	m,t	-
	IIIb 35:r:e,n,x,z15	IIIb 35:r:e,n,x,z15	IIIb 35:r:e,n,x,z15	IIIb	35	35	r	e,n,x,z15
	I 35:r:l,w	Massakory	Massakory	I	35	35	r	l,w
	IIIb 35:r:z	IIIb 35:r:z	IIIb 35:r:z	IIIb	35	35	r	z
	IIIb 35:r:z35	IIIb 35:r:z35	IIIb 35:r:z35	IIIb	35	35	r	z35
	IIIb 35:r:z61	IIIb 35:r:z61	IIIb 35:r:z61	IIIb	35	35	r	z61
	I 35:y:l,w	Baltimore	Baltimore	I	35	35	y	l,w			2010	48
	I 35:z10:1,5	Camberene	Camberene	I	35	35	z10	1,5			1958	2
	I 35:z10:l,w	Enschede	Enschede	I	35	35	z10	l,w
	IIIb 35:z10:z35	IIIb 35:z10:z35	IIIb 35:z10:z35	IIIb	35	35	z10	z35
	I 35:z10:z6	Ligna	Ligna	I	35	35	z10	z6
	IIIa 35:z29:-	IIIa 35:z29:-	IIIa 35:z29:-	IIIa	35	35	z29	-
	I 35:z29:-	Widemarsh	Widemarsh	I	35	35	z29	-
	II 35:z29:e,n,x	II 35:z29:e,n,x	II 35:z29:e,n,x	II	35	35	z29	e,n,x
	IIIa 35:z36:-	IIIa 35:z36:-	IIIa 35:z36:-	IIIa	35	35	z36	-
	I 35:z38:-	Haga	Haga	I	35	35	z38	-
SAF	I 35:z4,z23:-	Alachua	Alachua	I	35	35	z4,z23	-	[R:z37];[R:z45]
	IIIa 35:z4,z23:-	IIIa 35:z4,z23:-	IIIa 35:z4,z23:-	IIIa	35	35	z4,z23	-
	IIIa 35:z4,z24:-	IIIa 35:z4,z24:-	IIIa 35:z4,z24:-	IIIa	35	35	z4,z24	-			2000	44
	I 35:z4,z24:-	Westphalia	Westphalia	I	35	35	z4,z24	-
	IIIa 35:z4,z32:-	IIIa 35:z4,z32:-	IIIa 35:z4,z32:-	IIIa	35	35	z4,z32	-
	IIIb 35:z52:1,5,7	IIIb 35:z52:1,5,7	IIIb 35:z52:1,5,7	IIIb	35	35	z52	1,5,7
	IIIb 35:z52:e,n,x,z15	IIIb 35:z52:e,n,x,z15	IIIb 35:z52:e,n,x,z15	IIIb	35	35	z52	e,n,x,z15
	IIIb 35:z52:z	IIIb 35:z52:z	IIIb 35:z52:z	IIIb	35	35	z52	z
	IIIb 35:z52:z35	IIIb 35:z52:z35	IIIb 35:z52:z35	IIIb	35	35	z52	z35
SAF	IIIb 38:k:-	IIIb 38:k:-	IIIb 38:(k):-	IIIb	38	38	(k)	-		Disregard ()
SAF	IIIb 38:k:1,5,7	IIIb 38:k:1,5,7	IIIb 38:(k):1,5,7	IIIb	38	38	(k)	1,5,7		Disregard ()
SAF	IIIb 38:k:z35	IIIb 38:k:z35	IIIb 38:(k):z35	IIIb	38	38	(k)	z35	[R:z56]	Disregard ()
R			IIIb 38:(k):z55	IIIb	38	38	(k)	z55		Serotype provisionally removed because no H:z55 allele available
	I 38:a:e,n,z15	Oran	Oran	I	38	38	a	e,n,z15
	II 38:b:1,2	II 38:b:1,2	II 38:b:1,2	II	38	38	b	1,2
	I 38:b:e,n,z15	Rittersbach	Rittersbach	I	38	38	b	e,n,z15
	I 38:c:1,5	Sheffield	Sheffield	I	38	38	c	1,5
SAF	I 38:c:1,6	Kidderminster	Kidderminster	I	38	38	c	1,6	[R:z58]
R			II 38:d:[1,5]	II	38	38	d	[1,5]		Serotype provisionally removed because exact antigenic formula could not be determined. SeqSero2S reports by antigenic formula when match to WKL Scheme cannot be made.
	I 38:d:1,5	Willamette	Willamette	I	38	38	d	1,5			2007	47
	II 38:d:z39	II 38:d:z39	II 38:d:z39	II	38	38	d	z39
	I 38:e,h:1,2	Thiaroye	Thiaroye	I	38	38	e,h	1,2
	I 38:e,h:1,5	Kasenyi	Kasenyi	I	38	38	e,h	1,5
SAF	I 38:g,m,s:-	Korovi	Korovi	I	38	38	g,m,[s]	-		Disregard []
	II 38:g,t:-	II 38:g,t:-	II 38:g,t:-	II	38	38	g,t	-
	IIIa 38:g,z51:-	IIIa 38:g,z51:-	IIIa 38:g,z51:-	IIIa	38	38	g,z51	-
	IV 38:g,z51:-	IV 38:g,z51:-	IV 38:g,z51:-	IV	38	38	g,z51	-
	I 38:i:1,2	Mgulani	Mgulani	I	38	38	i	1,2
	I 38:i:1,5	Lansing	Lansing	I	38	38	i	1,5			1957	1
	IIIb 38:i:z	IIIb 38:i:z	IIIb 38:i:z	IIIb	38	38	i	z
	IIIb 38:i:z53	IIIb 38:i:z53	IIIb 38:i:z53	IIIb	38	38	i	z53
	I 38:k:1,2	Echa	Echa	I	38	38	k	1,2
	I 38:k:1,5	Mango	Mango	I	38	38	k	1,5
	I 38:k:1,6	Inverness	Inverness	I	38	38	k	1,6
	I 38:k:e,n,x	Njala	Njala	I	38	38	k	e,n,x
	IIIb 38:k:e,n,x,z15	IIIb 38:k:e,n,x,z15	IIIb 38:k:e,n,x,z15	IIIb	38	38	k	e,n,x,z15
	IIIb 38:k:z	IIIb 38:k:z	IIIb 38:k:z	IIIb	38	38	k	z
	IIIb 38:k:z53	IIIb 38:k:z53	IIIb 38:k:z53	IIIb	38	38	k	z53
	I 38:l,v:1,2	Alger	Alger	I	38	38	l,v	1,2
	I 38:l,v:1,5	Kimberley	Kimberley	I	38	38	l,v	1,5
	I 38:l,v:e,n,x	Roan	Roan	I	38	38	l,v	e,n,x
	I 38:l,v:e,n,z15	Taylor	Taylor	I	38	38	l,v	e,n,z15
	IIIb 38:l,v:z	IIIb 38:l,v:z	IIIb 38:l,v:z	IIIb	38	38	l,v	z
	IIIb 38:l,v:z35	IIIb 38:l,v:z35	IIIb 38:l,v:z35	IIIb	38	38	l,v	z35
SAF	IIIb 38:l,v:z53	IIIb 38:l,v:z53	IIIb 38:l,v:[z53]	IIIb	38	38	l,v	z53	[z54]
	I 38:m,t:-	Rothenburgsort	Rothenburgsort	I	38	38	m,t	-
	I 38:r:1,5	Lindi	Lindi	I	38	38	r	1,5
	IIIb 38:r:1,5,7	IIIb 38:r:1,5,7	IIIb 38:r:1,5,7	IIIb	38	38	r	1,5,7
	I 38:r:1,6	Emmastad	Emmastad	I	38	38	r	1,6
	IIIb 38:r:e,n,x,z15	IIIb 38:r:e,n,x,z15	IIIb 38:r:e,n,x,z15	IIIb	38	38	r	e,n,x,z15
SAF	IIIb 38:r:z	IIIb 38:r:z	IIIb 38:r:z	IIIb	38	38	r	z	[z57]
	IIIb 38:r:z35	IIIb 38:r:z35	IIIb 38:r:z35	IIIb	38	38	r	z35
	I 38:y:1,5	Freetown	Freetown	I	38	38	y	1,5
	I 38:y:1,6	Colombo	Colombo	I	38	38	y	1,6
	I 38:y:e,n,x	Perth	Perth	I	38	38	y	e,n,x			1958	2
	I 38:z:-	Stachus	Stachus	I	38	38	z	-
SAF	I 38:z10:1,5	Neunkirchen	Neunkirchen	I	38	38	z10	[1,5]		Disregard antigen in []
	IIIb 38:z10:z	IIIb 38:z10:z	IIIb 38:z10:z	IIIb	38	38	z10	z
	IIIb 38:z10:z53	IIIb 38:z10:z53	IIIb 38:z10:z53	IIIb	38	38	z10	z53
	I 38:z35:e,n,z15	Carpentras	Carpentras	I	38	38	z35	e,n,z15			2007	47
	I 38:z38:-	Klouto	Klouto	I	38	38	z38	-
	IIIa 38:z4,z23:-	IIIa 38:z4,z23:-	IIIa 38:z4,z23:-	IIIa	38	38	z4,z23	-
	IV 38:z4,z23:-	IV 38:z4,z23:-	IV 38:z4,z23:-	IV	38	38	z4,z23	-
	I 38:z4,z23:1,2	Yoff	Yoff	I	38	38	z4,z23	1,2			1958	2
	I 38:z4,z24:-	Bangkok	Bangkok	I	38	38	z4,z24	-
	IIIb 38:z52:z35	IIIb 38:z52:z35	IIIb 38:z52:z35	IIIb	38	38	z52	z35
	IIIb 38:z52:z53	IIIb 38:z52:z53	IIIb 38:z52:z53	IIIb	38	38	z52	z53
SAF	IIIb 38:z53:-	IIIb 38:z53:-	IIIb 38:z53:-	IIIb	38	38	z53	-	[R:z47];[R:z50];[R:z76]
R			IIIb 38:z61:[z53]	IIIb	38	38	z61	[z53]		Serotype provisionally removed because no H:z61 allele available
R			Landeskrone	I	39	39	-	1,6		Serotype provisionally removed because exact antigenic formula could not be determined. SeqSero2S reports by antigenic formula when match to WKL Scheme cannot be made.	2010	48
	II 39:-:1,7	II 39:-:1,7	II 39:-:1,7	II	39	39	-	1,7		Some subspecies II serotypes have a 1 Complex allele at Phase 1/fliC. This may be a "naturally" monophasic serotype, i.e., no Phase 2/fljB locus. For consistency with WKLS, SS2S lists the 1 Complex allele in Phase 2.
R			II 39:[g],m,t:[e,n,x]	II	39	39	[g],m,t	[e,n,x]		Serotype provisionally removed because exact antigenic formula could not be determined. SeqSero2S reports by antigenic formula when match to WKL Scheme cannot be made.
	II 39:a:z39	II 39:a:z39	II 39:a:z39	II	39	39	a	z39
	I 39:b:1,2	Wandsworth	Wandsworth	I	39	39	b	1,2
	I 39:b:l,w	Abidjan	Abidjan	I	39	39	b	l,w
	II 39:c:e,n,x	II 39:c:e,n,x	II 39:c:e,n,x	II	39	39	c	e,n,x
	I 39:d:1,5	Logone	Logone	I	39	39	d	1,5
	I 39:e,h:1,2	Bruebach	Bruebach	I	39	39	e,h	1,2
	I 39:e,h:1,5	Mara	Mara	I	39	39	e,h	1,5
	II 39:e,n,x:1,7	II 39:e,n,x:1,7	II 39:e,n,x:1,7	II	39	39	e,n,x	1,7
	I 39:i:1,5	Hofit	Hofit	I	39	39	i	1,5			1957	1
	I 39:i:e,n,x	Cumberland	Cumberland	I	39	39	i	e,n,x
	I 39:i:e,n,z15	Alma	Alma	I	39	39	i	e,n,z15			1994	38
SAF	I 39:k:1,5	Champaign	Champaign	I	39	39	k	1,5	[R:z48]
	I 39:k:e,n,x	Newjersey	Newjersey	I	39	39	k	e,n,x
	II 39:l,v:1,5	II 39:l,v:1,5	II 39:l,v:1,5	II	39	39	l,v	1,5
	I 39:l,v:e,n,x	Kokomlemle	Kokomlemle	I	39	39	l,v	e,n,x			1957	1
	I 39:l,v:e,n,z15	Oerlikon	Oerlikon	I	39	39	l,v	e,n,z15
	II 39:l,z28:e,n,x	II 39:l,z28:e,n,x	II 39:l,z28:e,n,x	II	39	39	l,z28	e,n,x
	II 39:l,z28:z39	II 39:l,z28:z39	II 39:l,z28:z39	II	39	39	l,z28	z39
	I 39:m,t:-	Dietrichsdorf	Dietrichsdorf	I	39	39	m,t	-			2001	45
	I 39:r:1,5	Frimley	Frimley	I	39	39	r	1,5			2010	48
	I 39:y:1,2	Anfo	Anfo	I	39	39	y	1,2
	I 39:y:1,5	Windermere	Windermere	I	39	39	y	1,5
	I 39:y:e,n,z15	Delan	Delan	I	39	39	y	e,n,z15
	I 39:z10:-	Hegau	Hegau	I	39	39	z10	-
	II 39:z10:z6	II 39:z10:z6	II 39:z10:z6	II	39	39	z10	z6			2004	46
	I 39:z4,z23:-	Namur	Namur	I	39	39	z4,z23	-			2007	47
R			II [1],40:[z42]:1,(5),7	II	40	[1],40	[z42]	1,(5),7		Serotype provisionally removed because no H:z42 allele available
	I 40:a:1,5	Shikmonah	Shikmonah	I	40	40	a	1,5
	I 40:a:1,7	Salinas	Salinas	I	40	40	a	1,7			2007	47
	II 40:a:z39	II 40:a:z39	II 40:a:z39	II	40	40	a	z39
	I 40:a:z6	Greiz	Greiz	I	40	40	a	z6
	II 40:b:-	II 40:b:-	II 40:b:-	II	40	40	b	-
	I 40:b:1,5	Riogrande	Riogrande	I	40	40	b	1,5
	I 40:b:1,7	Saugus	Saugus	I	40	40	b	1,7
SAF	I 40:b:e,n,x	Johannesburg	Johannesburg	I	40	[1],40	b	e,n,x
SAF	I 40:b:e,n,z15	Duval	Duval	I	40	[1],40	b	e,n,z15
	I 40:b:z6	Benguella	Benguella	I	40	40	b	z6
SAF	II 40:c:e,n,x,z15	II 40:c:e,n,x,z15	II [1],40:c:e,n,x,z15	II	40	[1],40	c	e,n,x,z15
SAF	II 40:c:z39	II 40:c:z39	II [1],40:c:z39	II	40	[1],40	c	z39
	II 40:c:z6	II 40:c:z6	II 40:c:z6	II	40	40	c	z6			2001	45
	II 40:d:-	II 40:d:-	II 40:d:-	II	40	40	d	-
SAF	I 40:d:1,5	Driffield	Driffield	I	40	[1],40	d	1,5
SAF	I 40:e,h:1,2	Tilene	Tilene	I	40	[1],40	e,h	1,2
R			II [1],40:e,n,x:1,[5],7	II	40	[1],40	e,n,x	1,[5],7		Serotype provisionally removed because exact antigenic formula could not be determined. SeqSero2S reports by antigenic formula when match to WKL Scheme cannot be made.
SAF	II 40:e,n,x,z15:1,6	II 40:e,n,x,z15:1,6	II [1],40:e,n,x,z15:1,6	II	40	[1],40	e,n,x,z15	1,6
R			II [1],40:g,[m],[s],[t]:e,n,x	II	40	40	g,[m],[s],[t]	e,n,x		Serotype provisionally removed because exact antigenic formula could not be determined. SeqSero2S reports by antigenic formula when match to WKL Scheme cannot be made.
R			II [1],40:g,[m],[s],t:[1,5]	II	40	[1],40	g,[m],[s],t	[1,5]		Serotype provisionally removed because exact antigenic formula could not be determined. SeqSero2S reports by antigenic formula when match to WKL Scheme cannot be made.
R			II [1],40:g,[m],[s],t:z42	II	40	[1],40	g,[m],[s],t	z42		Serotype provisionally removed because no H:z42 allele available
SAF	I 40:g,m:-	Bijlmer	Bijlmer	I	40	[1],40	g,m	-
SAF	I 40:g,m,s:e,n,x	Athens	Athens	I	40	[1],40	g,m,s	e,n,x			2001	45
SAF	IV 40:g,t:-	IV 40:g,t:-	IV [1],40:g,t:-	IV	40	[1],40	g,t	-
SAF	II 40:g,t:e,n,x,z15	II 40:g,t:e,n,x,z15	II [1],40:g,t:e,n,x,z15	II	40	[1],40	g,t	e,n,x,z15
	II 40:g,t:z39	II 40:g,t:z39	II 40:g,t:z39	II	40	40	g,t	z39
	IIIa 40:g,z51:-	IIIa 40:g,z51:-	IIIa 40:g,z51:-	IIIa	40	40	g,z51	-
SAF	IV 40:g,z51:-	IV 40:g,z51:-	IV [1],40:g,z51:-	IV	40	[1],40	g,z51	-
	IIIb 40:g,z51:e,n,x,z15	IIIb 40:g,z51:e,n,x,z15	IIIb 40:g,z51:e,n,x,z15	IIIb	40	40	g,z51	e,n,x,z15
	IIIb 40:i:1,5,7	IIIb 40:i:1,5,7	IIIb 40:i:1,5,7	IIIb	40	40	i	1,5,7
SAF	I 40:k:1,5	Goulfey	Goulfey	I	40	[1],40	k	1,5
SAF	I 40:k:1,6	Allandale	Allandale	I	40	[1],40	k	1,6
	I 40:k:e,n,x	Hann	Hann	I	40	40	k	e,n,x
SAF	II 40:k:e,n,x,z15	II 40:k:e,n,x,z15	II [1],40:k:e,n,x,z15	II	40	[1],40	k	e,n,x,z15
SAF	IIIb 40:k:z	IIIb 40:k:z:z57	IIIb 40:k:z:z57	IIIb	40	40	k	z	z57
	IIIb 40:k:z53	IIIb 40:k:z53	IIIb 40:k:z53	IIIb	40	40	k	z53
	II 40:k:z6	II 40:k:z6	II 40:k:z6	II	40	40	k	z6
SAF	I 40:l,v:1,2	Millesi	Millesi	I	40	[1],40	l,v	1,2
	I 40:l,v:1,6	Canary	Canary	I	40	40	l,v	1,6
	II 40:l,v:e,n,x	II 40:l,v:e,n,x	II 40:l,v:e,n,x	II	40	40	l,v	e,n,x
	IIIb 40:l,v:z	IIIb 40:l,v:z	IIIb 40:l,v:z	IIIb	40	40	l,v	z
SAF	IIIb 40:l,v:z53	IIIb 40:l,v:z53	IIIb [1],40:l,v:z53	IIIb	40	40	l,v	z53
R			Overchurch	I	40	[1],40	l,w	[1,2]		Serotype provisionally removed because exact antigenic formula could not be determined. SeqSero2S reports by antigenic formula when match to WKL Scheme cannot be made.
	I 40:l,z13,z28:1,2	Tiko	Tiko	I	40	40	l,z13,z28	1,2
SAF	I 40:l,z28:1,5	Bukavu	Bukavu	I	40	[1],40	l,z28	1,5			1958	2
SAF	II 40:l,z28:1,5	II 40:l,z28:1,5:z42	II [1],40:l,z28:1,5:z42	II	40	[1],40	l,z28	1,5	z42
	I 40:l,z28:1,6	Santhiaba	Santhiaba	I	40	40	l,z28	1,6
	II 40:l,z28:e,n,x	II 40:l,z28:e,n,x	II 40:l,z28:e,n,x	II	40	40	l,z28	e,n,x			2007	47
SAF	II 40:l,z28:z39	II 40:l,z28:z39	II [1],40:l,z28:z39	II	40	[1],40	l,z28	z39
	IV 40:m,t:-	IV 40:m,t:-	IV 40:m,t:-	IV	40	40	m,t	-
	II 40:m,t:e,n,x	II 40:m,t:e,n,x	II 40:m,t:e,n,x	II	40	40	m,t	e,n,x			2007	47
	II 40:m,t:z39	II 40:m,t:z39	II 40:m,t:z39	II	40	40	m,t	z39
R			II [1],40:m,t:z42	II	40	[1],40	m,t	z42		Serotype provisionally removed because no H:z42 allele available
	IIIb 40:r:z53	IIIb 40:r:z53	IIIb 40:r:z53	IIIb	40	40	r	z53
	I 40:y:1,5	Odienne	Odienne	I	40	40	y	1,5
SAF	II 40:z:1,5	II 40:z:1,5	II [1],40:z:1,5	II	40	[1],40	z	1,5
	I 40:z:e,n,x	Casamance	Casamance	I	40	40	z	e,n,x
SAF	II 40:z:z39	II 40:z:z39	II [1],40:z:z39	II	40	[1],40	z	z39
R			II 40:z:z42	II	40	40	z	z42		Serotype provisionally removed because no H:z42 allele available
SAF	II 40:z:z6	II 40:z:z6	II [1],40:z:z6	II	40	[1],40	z	z6
	I 40:z:z6	Nowawes	Nowawes	I	40	40	z	z6
	II 40:z10:e,n,x	II 40:z10:e,n,x	II 40:z10:e,n,x	II	40	40	z10	e,n,x			2007	47
	IIIb 40:z10:z35	IIIb 40:z10:z35	IIIb 40:z10:z35	IIIb	40	40	z10	z35
	I 40:z10:z6	Trotha	Trotha	I	40	40	z10	z6
	IIIa 40:z29:-	IIIa 40:z29:-	IIIa 40:z29:-	IIIa	40	40	z29	-
SAF	I 40:z29:-	Omifisan	Omifisan	I	40	[1],40	z29	-			1957	1
SAF	40:z35:-	40:z35:-	V [1],40:z35:-	bongori	40	[1],40	z35	-
SAF	II 40:z35:e,n,x,z15	II 40:z35:e,n,x,z15	II [1],40:z35:e,n,x,z15	II	40	[1],40	z35	e,n,x,z15
SAF	I 40:z35:e,n,z15	Yekepa	Yekepa	I	40	[1],40	z35	e,n,z15
	IIIa 40:z36:-	IIIa 40:z36:-	IIIa 40:z36:-	IIIa	40	40	z36	-
SAF	II 40:z39:1,5	II 40:z39:1,5:z42	II [1],40:z39:1,5:z42	II	40	[1],40	z39	1,5	z42
SAF	II 40:z39:1,6	II 40:z39:1,6	II [1],40:z39:1,6	II	40	[1],40	z39	1,6
	IIIb 40:z39:1,6	IIIb 40:z39:1,6	IIIb 40:z39:1,6	IIIb	40	40	z39	1,6
	II 40:z39:1,7	II 40:z39:1,7	II 40:z39:1,7	II	40	40	z39	1,7
	IIIa 40:z4,z23:-	IIIa 40:z4,z23:-	IIIa 40:z4,z23:-	IIIa	40	40	z4,z23	-
SAF	IV 40:z4,z23:-	IV 40:z4,z23:-	IV [1],40:z4,z23:-	IV	40	[1],40	z4,z23	-
	IIIa 40:z4,z24:-	IIIa 40:z4,z24:-	IIIa 40:z4,z24:-	IIIa	40	40	z4,z24	-
SAF	IV 40:z4,z24:-	IV 40:z4,z24:-	IV [1],40:z4,z24:-	IV	40	40	z4,z24	-
	II 40:z4,z24:z39	II 40:z4,z24:z39	II 40:z4,z24:z39	II	40	40	z4,z24	z39
	IIIa 40:z4,z32:-	IIIa 40:z4,z32:-	IIIa 40:z4,z32:-	IIIa	40	40	z4,z32	-
SAF	IV 40:z4,z32:-	IV 40:z4,z32:-	IV [1],40:z4,z32:-	IV	40	40	z4,z32	-
SAF	I 40:z41:1,2	Karamoja	Karamoja	I	40	[1],40	z41	1,2
R			II [1],40:z42:1,6	II	40	[1],40	z42	1,6		Serotype provisionally removed because no H:z42 allele available
SAF	II 40:z6:1,5	II 40:z6:1,5	II [1],40:z6:1,5	II	40	[1],40	z6	1,5
SAF	40:z81:-	40:z81:-	V [1],40:z81:-	bongori	40	[1],40	z81	-
SAF	II 40:z81:z6	II 40:z81:z6	II [1],40:z81:z6	II	40	[1],40	z81	z6
	II 41:-:1,6	II 41:-:1,6	II 41:-:1,6	II	41	41	-	1,6		Some subspecies II serotypes have a 1 Complex allele at Phase 1/fliC. This may be a "naturally" monophasic serotype, i.e., no Phase 2/fljB locus. For consistency with WKLS, SS2S lists the 1 Complex allele in Phase 2.
SAF	IIIb 41:k:z35	IIIb 41:k:z35	IIIb 41:(k):z35	IIIb	41	41	(k)	z35		Disregard ()
	I 41:a:-	Burundi	Burundi	I	41	41	a	-
	II 41:b:1,5	II 41:b:1,5	II 41:b:1,5	II	41	41	b	1,5
	I 41:b:1,6	Vaugirard	Vaugirard	I	41	41	b	1,6
	VI 41:b:1,7	VI 41:b:1,7	VI 41:b:1,7	VI	41	41	b	1,7
	I 41:b:e,n,z15	Sica	Sica	I	41	41	b	e,n,z15
	I 41:b:z6	Vietnam	Vietnam	I	41	41	b	z6
	I 41:c:-	Lonestar	Lonestar	I	41	41	c	-			2007	47
	IIIb 41:c:e,n,x,z15	IIIb 41:c:e,n,x,z15	IIIb 41:c:e,n,x,z15	IIIb	41	41	c	e,n,x,z15
	II 41:c:z6	II 41:c:z6	II 41:c:z6	II	41	41	c	z6
	I 41:d:1,5	Egusi	Egusi	I	41	41	d	1,5
	II 41:d:z6	II 41:d:z6	II 41:d:z6	II	41	41	d	z6
R			II 41:g,m,s,t:z6	II	41	41	g,m,s,t	z6		Serotype provisionally removed because exact antigenic formula could not be determined. SeqSero2S reports by antigenic formula when match to WKL Scheme cannot be made.
	II 41:g,t:-	II 41:g,t:-	II 41:g,t:-	II	41	41	g,t	-			1957	1
	IIIa 41:g,z51:-	IIIa 41:g,z51:-	IIIa 41:g,z51:-	IIIa	41	41	g,z51	-
	I 41:i:1,5	Samaru	Samaru	I	41	41	i	1,5
	I 41:i:1,6	Verona	Verona	I	41	41	i	1,6
	I 41:k:1,6	Ferlo	Ferlo	I	41	41	k	1,6
	II 41:k:1,6	II 41:k:1,6	II 41:k:1,6	II	41	41	k	1,6
	II 41:k:z6	II 41:k:z6	II 41:k:z6	II	41	41	k	z6
	II 41:l,z13,z28:e,n,x,z15	II 41:l,z13,z28:e,n,x,z15	II 41:l,z13,z28:e,n,x,z15	II	41	41	l,z13,z28	e,n,x,z15
	I 41:m,t:1,6	Leatherhead	Leatherhead	I	41	41	m,t	1,6
	I 41:r:1,5	Lubumbashi	Lubumbashi	I	41	41	r	1,5
	I 41:r:1,7	Konongo	Konongo	I	41	41	r	1,7
	I 41:y:-	Bruxelles	Bruxelles	I	41	41	y	-			2010	48
	II 41:z:1,5	II 41:z:1,5	II 41:z:1,5	II	41	41	z	1,5
	I 41:z:1,6	Sally	Sally	I	41	41	z	1,6			2007	47
	II 41:z10:1,2	II 41:z10:1,2	II 41:z10:1,2	II	41	41	z10	1,2			1957	1
	I 41:z10:1,5	Leipzig	Leipzig	I	41	41	z10	1,5
	I 41:z10:1,6	Landala	Landala	I	41	41	z10	1,6
	I 41:z10:e,n,x	Inpraw	Inpraw	I	41	41	z10	e,n,x
	II 41:z10:e,n,x,z15	II 41:z10:e,n,x,z15	II 41:z10:e,n,x,z15	II	41	41	z10	e,n,x,z15
	II 41:z10:z6	II 41:z10:z6	II 41:z10:z6	II	41	41	z10	z6
	IIIa 41:z29:-	IIIa 41:z29:-	IIIa 41:z29:-	IIIa	41	41	z29	-
	IV 41:z29:-	IV 41:z29:-	IV 41:z29:-	IV	41	41	z29	-
	I 41:z29:-	Lodz	Lodz	I	41	41	z29	-
	I 41:z35:1,6	Ahoutoue	Ahoutoue	I	41	41	z35	1,6
	IIIa 41:z36:-	IIIa 41:z36:-	IIIa 41:z36:-	IIIa	41	41	z36	-
	IV 41:z36:-	IV 41:z36:-	IV 41:z36:-	IV	41	41	z36	-
	I 41:z38:-	Offa	Offa	I	41	41	z38	-			1957	1
	IIIa 41:z4,z23:-	IIIa 41:z4,z23:-	IIIa 41:z4,z23:-	IIIa	41	41	z4,z23	-
	IV 41:z4,z23:-	IV 41:z4,z23:-	IV 41:z4,z23:-	IV	41	41	z4,z23	-
SAF	I 41:z4,z23:-	Waycross	Waycross	I	41	41	z4,z23	[e,n,z15]		Disregard antigen in []
	I 41:z4,z23:1,7	Bofflens	Bofflens	I	41	41	z4,z23	1,7
	IIIa 41:z4,z23,z32:-	IIIa 41:z4,z23,z32:-	IIIa 41:z4,z23,z32:-	IIIa	41	41	z4,z23,z32	-
	IIIa 41:z4,z24:-	IIIa 41:z4,z24:-	IIIa 41:z4,z24:-	IIIa	41	41	z4,z24	-
	I 41:z4,z24:1,5	Ipswich	Ipswich	I	41	41	z4,z24	1,5
	IIIa 41:z4,z32:-	IIIa 41:z4,z32:-	IIIa 41:z4,z32:-	IIIa	41	41	z4,z32	-
	IV 41:z52:-	IV 41:z52:-	IV 41:z52:-	IV	41	41	z52	-
SAF	IIIb 42:k:z35	IIIb 42:k:z35	IIIb 42:(k):z35	IIIb	42	42	(k)	z35		Disregard ()
SAF	I 42:a:e,n,z15	Faji	Faji	I	42	[1],42	a	e,n,z15
	II 42:b:1,5	II 42:b:1,5	II 42:b:1,5	II	42	42	b	1,5
	I 42:b:1,6	Orbe	Orbe	I	42	42	b	1,6
	II 42:b:e,n,x,z15	II 42:b:e,n,x,z15	II 42:b:e,n,x,z15	II	42	42	b	e,n,x,z15
SAF	I 42:b:e,n,z15	Tomegbe	Tomegbe	I	42	[1],42	b	e,n,z15
SAF	I 42:b:l,w	Frederiksberg	Frederiksberg	I	42	[1],42	b	l,w
SAF	I 42:b:z6	Egusitoo	Egusitoo	I	42	[1],42	b	z6
	II 42:b:z6	II 42:b:z6	II 42:b:z6	II	42	42	b	z6
SAF	I 42:c:e,n,z15	Antwerpen	Antwerpen	I	42	[1],42	c	e,n,z15
SAF	I 42:c:z6	Kampala	Kampala	I	42	[1],42	c	z6
SAF	I 42:d:z6	Gostenhof	Gostenhof	I	42	1,42	d	z6			2010	48
	II 42:d:z6	II 42:d:z6	II 42:d:z6	II	42	42	d	z6
	II 42:e,n,x:1,6	II 42:e,n,x:1,6	II 42:e,n,x:1,6	II	42	42	e,n,x	1,6
	II 42:g,t:-	II 42:g,t:-	II 42:g,t:-	II	42	42	g,t	-
	IIIa 42:g,z51:-	IIIa 42:g,z51:-	IIIa 42:g,z51:-	IIIa	42	42	g,z51	-
SAF	IV 42:g,z51:-	IV 42:g,z51:-	IV [1],42:g,z51:-	IV	42	[1],42	g,z51	-
SAF	I 42:g,z51:1,5	Maricopa	Maricopa	I	42	[1],42	g,z51	1,5
	I 42:i:1,6	Borromea	Borromea	I	42	42	i	1,6
SAF	I 42:i:l,w	Kaneshie	Kaneshie	I	42	[1],42	i	l,w
SAF	I 42:i:z6	Middlesbrough	Middlesbrough	I	42	[1],42	i	z6
	I 42:k:1,6	Haferbreite	Haferbreite	I	42	42	k	1,6
	IIIb 42:k:e,n,x,z15	IIIb 42:k:e,n,x,z15	IIIb 42:k:e,n,x,z15	IIIb	42	42	k	e,n,x,z15
	IIIb 42:k:z	IIIb 42:k:z	IIIb 42:k:z	IIIb	42	42	k	z
SAF	I 42:k:z6	Gwale	Gwale	I	42	[1],42	k	z6
R			II [1],42:l,[z13],z28:[z6]	II	42	42	l,[z13],z28	[z6]		Serotype provisionally removed because exact antigenic formula could not be determined. SeqSero2S reports by antigenic formula when match to WKL Scheme cannot be made.
SAF	IIIb 42:l,v:1,5,7	IIIb 42:l,v:1,5,7	IIIb 42:l,v:1,5,7	IIIb	42	42	l,v	1,5,7	[R:z76]
R			Portedeslilas	I	42	1,42	l,v	1,6,7		Serotype provisionally removed because no H:1,6,7 allele available	2007	47
	II 42:l,v:e,n,x,z15	II 42:l,v:e,n,x,z15	II 42:l,v:e,n,x,z15	II	42	42	l,v	e,n,x,z15
	IIIb 42:l,v:e,n,x,z15	IIIb 42:l,v:e,n,x,z15	IIIb 42:l,v:e,n,x,z15	IIIb	42	42	l,v	e,n,x,z15
	I 42:l,v:e,n,z15	Coogee	Coogee	I	42	42	l,v	e,n,z15
	IIIb 42:l,v:z	IIIb 42:l,v:z	IIIb 42:l,v:z	IIIb	42	42	l,v	z
	IIIb 42:l,v:z53	IIIb 42:l,v:z53	IIIb 42:l,v:z53	IIIb	42	42	l,v	z53
SAF	II 42:l,w:e,n,x	II 42:l,w:e,n,x	II [1],42:l,w:e,n,x	II	42	[1],42	l,w	e,n,x
SAF	I 42:l,w:z35	Parakou	Parakou	I	42	1,42	l,w	z35			2007	47
SAF	I 42:m,t:-	Waral	Waral	I	42	[1],42	m,t	-
R			II 42:m,t:[e,n,x,z15]	II	42	42	m,t	[e,n,x,z15]		Serotype provisionally removed because exact antigenic formula could not be determined. SeqSero2S reports by antigenic formula when match to WKL Scheme cannot be made.
	II 42:r:-	II 42:r:-	II 42:r:-	II	42	42	r	-
SAF	IIIb 42:r:-	IIIb 42:r:-	IIIb 42:r:-:[z50]	IIIb	42	42	r	-	[R:z50]
SAF	I 42:r:e,n,z15	Sipane	Sipane	I	42	[1],42	r	e,n,z15
SAF	I 42:r:l,w	Brive	Brive	I	42	[1],42	r	l,w
	IIIb 42:r:z	IIIb 42:r:z	IIIb 42:r:z	IIIb	42	42	r	z
	IIIb 42:r:z53	IIIb 42:r:z53	IIIb 42:r:z53	IIIb	42	42	r	z53
SAF	I 42:y:e,n,z15	Spalentor	Spalentor	I	42	[1],42	y	e,n,z15
SAF	I 42:y:z6	Harvestehude	Harvestehude	I	42	[1],42	y	z6
	II 42:z:1,5	II 42:z:1,5	II 42:z:1,5	II	42	42	z	1,5
SAF	I 42:z:1,6	Ursenbach	Ursenbach	I	42	[1],42	z	1,6
	II 42:z:e,n,x,z15	II 42:z:e,n,x,z15	II 42:z:e,n,x,z15	II	42	42	z	e,n,x,z15
	I 42:z:e,n,z15	Melbourne	Melbourne	I	42	42	z	e,n,z15
	II 42:z:z6	II 42:z:z6	II 42:z:z6	II	42	42	z	z6
	II 42:z10:1,2	II 42:z10:1,2	II 42:z10:1,2	II	42	42	z10	1,2
	II 42:z10:e,n,x,z15	II 42:z10:e,n,x,z15	II 42:z10:e,n,x,z15	II	42	42	z10	e,n,x,z15
SAF	IIIb 42:z10:e,n,x,z15	IIIb 42:z10:e,n,x,z15	IIIb 42:z10:e,n,x,z15	IIIb	42	42	z10	e,n,x,z15	[z60]
	IIIb 42:z10:z	IIIb 42:z10:z	IIIb 42:z10:z	IIIb	42	42	z10	z
	IIIb 42:z10:z35	IIIb 42:z10:z35	IIIb 42:z10:z35	IIIb	42	42	z10	z35
	II 42:z10:z6	II 42:z10:z6	II 42:z10:z6	II	42	42	z10	z6
SAF	I 42:z10:z6	Loenga	Loenga	I	42	[1],42	z10	z6			1957	1
R			IIIb 42:z10:z67	IIIb	42	42	z10	z67		Serotype provisionally removed because no H:z67 allele available.
	II 42:z29:-	II 42:z29:-	II 42:z29:-	II	42	42	z29	-
R			Djama	I	42	[1],42	z29	[1,5]		Serotype provisionally removed because exact antigenic formula could not be determined. SeqSero2S reports by antigenic formula when match to WKL Scheme cannot be made.
SAF	I 42:z35:1,6	Kahla	Kahla	I	42	[1],42	z35	1,6
	I 42:z35:e,n,z15	Hennekamp	Hennekamp	I	42	42	z35	e,n,z15
SAF	I 42:z35:z6	Tema	Tema	I	42	[1],42	z35	z6
	IV 42:z36:-	IV 42:z36:-	IV 42:z36:-	IV	42	42	z36	-
	I 42:z36:-	Weslaco	Weslaco	I	42	42	z36	-
SAF	I 42:z38:z6	Vogan	Vogan	I	42	[1],42	z38	z6
	IIIa 42:z4,z23:-	IIIa 42:z4,z23:-	IIIa 42:z4,z23:-	IIIa	42	42	z4,z23	-
SAF	I 42:z4,z23:1,6	Gera	Gera	I	42	[1],42	z4,z23	1,6
	I 42:z4,z23:e,n,z15	Broc	Broc	I	42	42	z4,z23	e,n,z15
	IIIa 42:z4,z24:-	IIIa 42:z4,z24:-	IIIa 42:z4,z24:-	IIIa	42	42	z4,z24	-
SAF	IV 42:z4,z24:-	IV 42:z4,z24:-	IV [1],42:z4,z24:-	IV	42	[1],42	z4,z24	-
SAF	I 42:z4,z24:-	Toricada	Toricada	I	42	[1],42	z4,z24	-
SAF	I 42:z41:-	Taset	Taset	I	42	[1],42	z41	-
	IIIb 42:z52:z	IIIb 42:z52:z	IIIb 42:z52:z	IIIb	42	42	z52	z
R			IIIb 42:z57:1,5	IIIb	42	42	z57	1,5		Serotype provisionally removed because no H:z57 allele available	2001	45
	II 42:z6:1,6	II 42:z6:1,6	II 42:z6:1,6	II	42	42	z6	1,6
	I 43:a:1,2	Graz	Graz	I	43	43	a	1,2
	I 43:a:1,5	Berkeley	Berkeley	I	43	43	a	1,5
	II 43:a:1,5	II 43:a:1,5	II 43:a:1,5	II	43	43	a	1,5
	II 43:a:z6	II 43:a:z6	II 43:a:z6	II	43	43	a	z6
	I 43:b:-	Niederoderwitz	Niederoderwitz	I	43	43	b	-
	I 43:b:e,n,z15	Ede	Ede	I	43	43	b	e,n,z15			2004	46
R			II 43:b:z42	II	43	43	b	z42		Serotype provisionally removed because no H:z42 allele available
	I 43:c:1,5	Montreal	Montreal	I	43	43	c	1,5
	I 43:d:1,5	Orleans	Orleans	I	43	43	d	1,5
	II 43:d:e,n,x,z15	II 43:d:e,n,x,z15	II 43:d:e,n,x,z15	II	43	43	d	e,n,x,z15
	II 43:d:z39	II 43:d:z39	II 43:d:z39	II	43	43	d	z39
R			II 43:d:z42	II	43	43	d	z42		Serotype provisionally removed because no H:z42 allele available
R			II 43:e,n,x,z15:1,(5),7	II	43	43	e,n,x,z15	1,(5),7		Serotype provisionally removed because exact antigenic formula could not be determined. SeqSero2S reports by antigenic formula when match to WKL Scheme cannot be made.
	II 43:e,n,x,z15:1,6	II 43:e,n,x,z15:1,6	II 43:e,n,x,z15:1,6	II	43	43	e,n,x,z15	1,6
SAF	I 43:f,g:-	Milwaukee	Milwaukee	I	43	43	f,g,[t]	-		Disregard epitope in []
R			II 43:g,m,[s],t:[z42]	II	43	43	g,m,[s],t	[z42]		Serotype provisionally removed because exact antigenic formula could not be determined. SeqSero2S reports by antigenic formula when match to WKL Scheme cannot be made.
	IIIb 43:g,t:-	IIIb 43:g,t:-	IIIb 43:g,t:-	IIIb	43	43	g,t	-			2007	47
SAF	II 43:g,t:1,5	II 43:g,t:1,5	II 43:g,t:[1,5]	II	43	43	g,t	[1,5]
	IIIa 43:g,z51:-	IIIa 43:g,z51:-	IIIa 43:g,z51:-	IIIa	43	43	g,z51	-
	IV 43:g,z51:-	IV 43:g,z51:-	IV 43:g,z51:-	IV	43	43	g,z51	-
	II 43:g,z62:e,n,x	II 43:g,z62:e,n,x	II 43:g,z62:e,n,x	II	43	43	g,z62	e,n,x
	I 43:i:1,2	Mbao	Mbao	I	43	43	i	1,2			1958	2
	I 43:i:e,n,x	Voulte	Voulte	I	43	43	i	e,n,x
	I 43:k:1,2	Thetford	Thetford	I	43	43	k	1,2
	I 43:k:1,5	Ahuza	Ahuza	I	43	43	k	1,5
	IIIb 43:k:z	IIIb 43:k:z	IIIb 43:k:z	IIIb	43	43	k	z
SAF	IIIb 43:l,v:z53	IIIb 43:l,v:z53	IIIb 43:l,v:z53	IIIb	43	43	l,v	z53	[R:z56]
	I 43:l,w:-	Epalinges	Epalinges	I	43	43	l,w	-			2007	47
	I 43:l,z13:-	Sudan	Sudan	I	43	43	l,z13	-
	II 43:l,z13,z28:1,5	II 43:l,z13,z28:1,5	II 43:l,z13,z28:1,5	II	43	43	l,z13,z28	1,5
	II 43:m,t:-	II 43:m,t:-	II 43:m,t:-	II	43	43	m,t	-			2010	48
	IIIb 43:r:e,n,x,z15	IIIb 43:r:e,n,x,z15	IIIb 43:r:e,n,x,z15	IIIb	43	43	r	e,n,x,z15
	IIIb 43:r:z	IIIb 43:r:z	IIIb 43:r:z	IIIb	43	43	r	z
	IIIb 43:r:z53	IIIb 43:r:z53	IIIb 43:r:z53	IIIb	43	43	r	z53
	I 43:y:1,2	Farcha	Farcha	I	43	43	y	1,2
	I 43:y:1,5	Kingabwa	Kingabwa	I	43	43	y	1,5
	II 43:z:1,5	II 43:z:1,5	II 43:z:1,5	II	43	43	z	1,5
	I 43:z:1,5	Ogbete	Ogbete	I	43	43	z	1,5
	I 43:z:e,n,z15	Arusha	Arusha	I	43	43	z	e,n,z15
	I 43:z10:1,5	Adana	Adana	I	43	43	z10	1,5
	IIIa 43:z29:-	IIIa 43:z29:-	IIIa 43:z29:-	IIIa	43	43	z29	-			2001	45
	IV 43:z29:-	IV 43:z29:-	IV 43:z29:-	IV	43	43	z29	-
	I 43:z29:-	Makiling	Makiling	I	43	43	z29	-
	II 43:z29:e,n,x	II 43:z29:e,n,x	II 43:z29:e,n,x	II	43	43	z29	e,n,x
R			II 43:z29:z42	II	43	43	z29	z42		Serotype provisionally removed because no H:z42 allele available
	I 43:z35:1,6	Ahepe	Ahepe	I	43	43	z35	1,6
	IIIa 43:z36:-	IIIa 43:z36:-	IIIa 43:z36:-	IIIa	43	43	z36	-
	IV 43:z36,z38:-	IV 43:z36,z38:-	IV 43:z36,z38:-	IV	43	43	z36,z38	-
	I 43:z38:-	Irigny	Irigny	I	43	43	z38	-
	II 43:z4,z23:-	II 43:z4,z23:-	II 43:z4,z23:-	II	43	43	z4,z23	-
	IIIa 43:z4,z23:-	IIIa 43:z4,z23:-	IIIa 43:z4,z23:-	IIIa	43	43	z4,z23	-
	IV 43:z4,z23:-	IV 43:z4,z23:-	IV 43:z4,z23:-	IV	43	43	z4,z23	-
SAF	I 43:z4,z23:-	Farmingdale	Farmingdale	I	43	43	z4,z23	[1,2]		Disregard epitope in []	2007	47
	IIIa 43:z4,z24:-	IIIa 43:z4,z24:-	IIIa 43:z4,z24:-	IIIa	43	43	z4,z24	-
	IV 43:z4,z24:-	IV 43:z4,z24:-	IV 43:z4,z24:-	IV	43	43	z4,z24	-
	IV 43:z4,z32:-	IV 43:z4,z32:-	IV 43:z4,z32:-	IV	43	43	z4,z32	-
	I 43:z41:1,2	Darfur	Darfur	I	43	43	z41	1,2			2007	47
R			II 43:z42:[1,5,7]	II	43	43	z42	[1,5,7]		Serotype provisionally removed because no H:z42 allele available
	IIIb 43:z52:z53	IIIb 43:z52:z53	IIIb 43:z52:z53	IIIb	43	43	z52	z53
	IV 44:a:-	IV 44:a:-	IV 44:a:-	IV	44	44	a	-
	I 44:a:1,5	Niakhar	Niakhar	I	44	44	a	1,5
	I 44:a:e,n,x	Tiergarten	Tiergarten	I	44	44	a	e,n,x
	I 44:a:l,w	Niarembe	Niarembe	I	44	44	a	l,w
	I 44:b:1,6	Shahalam	Shahalam	I	44	44	b	1,6
	I 44:b:e,n,x	Elbeuf	Elbeuf	I	44	44	b	e,n,x			2004	46
	I 44:b:e,n,z15	Sedgwick	Sedgwick	I	44	44	b	e,n,z15
	I 44:c:1,5	Madigan	Madigan	I	44	44	c	1,5
	I 44:c:e,n,x	Bergerac	Bergerac	I	44	44	c	e,n,x			2010	48
	I 44:c:e,n,z15	Quebec	Quebec	I	44	44	c	e,n,z15
	I 44:d:1,5	Bobo	Bobo	I	44	44	d	1,5
	I 44:d:e,n,x	Kermel	Kermel	I	44	44	d	e,n,x
	I 44:d:e,n,z15	Fischerstrasse	Fischerstrasse	I	44	44	d	e,n,z15
SAF	I 44:d:z35	Palamaner	Palamaner	I	44	[1],44	d	z35
SAF	II 44:e,n,x:1,6	II 44:e,n,x:1,6	II [1],44:e,n,x:1,6	II	44	[1],44	e,n,x	1,6
	I 44:f,g:-	Vleuten	Vleuten	I	44	44	f,g	-
SAF	I 44:g,m:-	Gamaba	Gamaba	I	44	[1],44	g,m,[s]	[1,6]		Disregard epitope in []	1958	2
SAF	I 44:g,s,t:-	Splott	Splott	I	44	44	g,s,t	[1,7]		Disregard antigen in []
SAF	IIIb 44:g,t:1,5	IIIb 44:g,t:1,5	IIIb [1],44:g,t:1,5:z42	IIIb	44	[1],44	g,t	1,5	z42
R			II 44:g,t:z42	II	44	44	g,t	z42		Serotype provisionally removed because no H:z42 allele available
	I 44:g,z51:-	Carswell	Carswell	I	44	44	g,z51	-
	IV 44:g,z51:-	IV 44:g,z51:-	IV 44:g,z51:-	IV	44	44	g,z51	-
SAF	I 44:i:e,n,z15	Maritzburg	Maritzburg	I	44	[1],44	i	e,n,z15
	I 44:k:e,n,z15	Lawra	Lawra	I	44	44	k	e,n,z15
	I 44:l,z28:1,5	Malika	Malika	I	44	44	l,z28	1,5
	I 44:m,t:-	Muguga	Muguga	I	44	44	m,t	-
R			II [1],44:m,t:z42	II	44	[1],44	m,t	z42		Serotype provisionally removed because no H:z42 allele available
SAF	44:r:-	44:r:-	V 44:r:-	bongori	44	44	r	-
	I 44:r:1,5	Albertbanjul	Albertbanjul	I	44	44	r	1,5			2007	47
	I 44:r:e,n,z15	Brefet	Brefet	I	44	44	r	e,n,z15
	I 44:z:1,5	Brackenridge	Brackenridge	I	44	44	z	1,5
	I 44:z:e,n,x	Bolama	Bolama	I	44	44	z	e,n,x
	I 44:z:e,n,z15	Goodmayes	Goodmayes	I	44	44	z	e,n,z15			2010	48
	I 44:z:l,w	Uhlenhorst	Uhlenhorst	I	44	44	z	l,w
SAF	I 44:z10:1,7	Guinea	Guinea	I	44	1,44	z10	1,7
SAF	I 44:z10:e,n,x	Llobregat	Llobregat	I	44	[1],44	z10	e,n,x
	IV 44:z29:-	IV 44:z29:-	IV 44:z29:-	IV	44	44	z29	-
	I 44:z29:-	Zinder	Zinder	I	44	44	z29	-
SAF	II 44:z29:e,n,x	II 44:z29:e,n,x:z42	II 44:z29:e,n,x:z42	II	44	44	z29	e,n,x	z42
R			IV 44:z36,[z38]:-	IV	44	44	z36,[z38]	-		Serotype provisionally removed because exact antigenic formula could not be determined. SeqSero2S reports by antigenic formula when match to WKL Scheme cannot be made.
	I 44:z38:-	Koketime	Koketime	I	44	44	z38	-
SAF	44:z39:-	44:z39:-	V 44:z39:-	bongori	44	44	z39	-
SAF	II 44:z39:e,n,x,z15	II 44:z39:e,n,x,z15	II [1],44:z39:e,n,x,z15	II	44	[1],44	z39	e,n,x,z15
	II 44:z4,z23:-	II 44:z4,z23:-	II 44:z4,z23:-	II	44	44	z4,z23	-
	IIIa 44:z4,z23:-	IIIa 44:z4,z23:-	IIIa 44:z4,z23:-	IIIa	44	44	z4,z23	-
	IV 44:z4,z23:-	IV 44:z4,z23:-	IV 44:z4,z23:-	IV	44	44	z4,z23	-
	I 44:z4,z23:-	Kua	Kua	I	44	44	z4,z23	-
SAF	I 44:z4,z23:e,n,z15	Ploufragan	Ploufragan	I	44	[1],44	z4,z23	e,n,z15
	IIIa 44:z4,z23,z32:-	IIIa 44:z4,z23,z32:-	IIIa 44:z4,z23,z32:-	IIIa	44	44	z4,z23,z32	-
	I 44:z4,z24:-	Christiansborg	Christiansborg	I	44	44	z4,z24	-
	IIIa 44:z4,z24:-	IIIa 44:z4,z24:-	IIIa 44:z4,z24:-	IIIa	44	44	z4,z24	-
	IV 44:z4,z24:-	IV 44:z4,z24:-	IV 44:z4,z24:-	IV	44	44	z4,z24	-
	IIIa 44:z4,z32:-	IIIa 44:z4,z32:-	IIIa 44:z4,z32:-	IIIa	44	44	z4,z32	-
SAF	IV 44:z4,z32:-	IV 44:z4,z32:-	IV [1],44:z4,z32:-	IV	44	44	z4,z32	-
	VI 45:a:e,n,x	VI 45:a:e,n,x	VI 45:a:e,n,x	VI	45	45	a	e,n,x
	I 45:a:e,n,z15	Meekatharra	Meekatharra	I	45	45	a	e,n,z15
	II 45:a:z10	II 45:a:z10	II 45:a:z10	II	45	45	a	z10
	I 45:b:1,5	Riverside	Riverside	I	45	45	b	1,5
	I 45:b:1,6	Leinster	Leinster	I	45	45	b	1,6			2007	47
	I 45:b:e,n,z15	Fomeco	Fomeco	I	45	45	b	e,n,z15
	I 45:c:e,n,x	Deversoir	Deversoir	I	45	45	c	e,n,x
	I 45:d:1,6	Dugbe	Dugbe	I	45	45	d	1,6
	I 45:d:e,n,x	Karachi	Karachi	I	45	45	d	e,n,x			1958	2
	I 45:d:e,n,z15	Warmsen	Warmsen	I	45	45	d	e,n,z15
	I 45:f,g:-	Suelldorf	Suelldorf	I	45	45	f,g	-
SAF	I 45:g,m:-	Tornow	Tornow	I	45	45	g,m,[s],[t]	-		Disregard epitope in []
R			II 45:g,m,s,t:1,5	II	45	45	g,m,s,t	1,5		Serotype provisionally removed because exact antigenic formula could not be determined. SeqSero2S reports by antigenic formula when match to WKL Scheme cannot be made.
R			II 45:g,m,s,t:e,n,x	II	45	45	g,m,s,t	e,n,x		Serotype provisionally removed because exact antigenic formula could not be determined. SeqSero2S reports by antigenic formula when match to WKL Scheme cannot be made.
	II 45:g,m,t:e,n,x,z15	II 45:g,m,t:e,n,x,z15	II 45:g,m,t:e,n,x,z15	II	45	45	g,m,t	e,n,x,z15
	I 45:g,s,t:-	Binningen	Binningen	I	45	45	g,s,t	-
	IIIa 45:g,z51:-	IIIa 45:g,z51:-	IIIa 45:g,z51:-	IIIa	45	45	g,z51	-
	IV 45:g,z51:-	IV 45:g,z51:-	IV 45:g,z51:-	IV	45	45	g,z51	-
	I 45:k:1,5	Verviers	Verviers	I	45	45	k	1,5
	I 45:k:1,7	Casablanca	Casablanca	I	45	45	k	1,7
	I 45:k:e,n,z15	Cairns	Cairns	I	45	45	k	e,n,z15
R			Imo	I	45	45	l,v	[e,n,z15]		Serotype provisionally removed because exact antigenic formula could not be determined. SeqSero2S reports by antigenic formula when match to WKL Scheme cannot be made.
	I 45:m,t:-	Apapa	Apapa	I	45	45	m,t	-
	II 45:m,t:1,5	II 45:m,t:1,5	II 45:m,t:1,5	II	45	45	m,t	1,5
	I 45:r:e,n,z15	Kofandoka	Kofandoka	I	45	45	r	e,n,z15
	II 45:z:1,5	II 45:z:1,5	II 45:z:1,5	II	45	45	z	1,5
	I 45:z:e,n,z15	Yopougon	Yopougon	I	45	45	z	e,n,z15
	II 45:z:z39	II 45:z:z39	II 45:z:z39	II	45	45	z	z39
	I 45:z10:-	Aprad	Aprad	I	45	45	z10	-
	IIIa 45:z29:-	IIIa 45:z29:-	IIIa 45:z29:-	IIIa	45	45	z29	-
	I 45:z29:-	Jodhpur	Jodhpur	I	45	45	z29	-			1958	2
	II 45:z29:1,5	II 45:z29:1,5	II 45:z29:1,5	II	45	45	z29	1,5
	II 45:z29:e,n,x	II 45:z29:e,n,x	II 45:z29:e,n,x	II	45	45	z29	e,n,x
R			II 45:z29:z42	II	45	45	z29	z42		Serotype provisionally removed because no H:z42 allele available
	I 45:z35:1,5	Lattenkamp	Lattenkamp	I	45	45	z35	1,5
	I 45:z36:-	Balcones	Balcones	I	45	45	z36	-
	IIIa 45:z36:-	IIIa 45:z36:-	IIIa 45:z36:-	IIIa	45	45	z36	-			2007	47
	IV 45:z36,z38:-	IV 45:z36,z38:-	IV 45:z36,z38:-	IV	45	45	z36,z38	-
	IIIa 45:z4,z23:-	IIIa 45:z4,z23:-	IIIa 45:z4,z23:-	IIIa	45	45	z4,z23	-
	IV 45:z4,z23:-	IV 45:z4,z23:-	IV 45:z4,z23:-	IV	45	45	z4,z23	-
	IIIa 45:z4,z24:-	IIIa 45:z4,z24:-	IIIa 45:z4,z24:-	IIIa	45	45	z4,z24	-
	I 45:z4,z24:-	Transvaal	Transvaal	I	45	45	z4,z24	-
	IIIa 45:z4,z32:-	IIIa 45:z4,z32:-	IIIa 45:z4,z32:-	IIIa	45	45	z4,z32	-
R			II 47:[g,t]:e,n,x	II	47	47	[g,t]	e,n,x		Serotype provisionally removed because exact antigenic formula could not be determined. SeqSero2S reports by antigenic formula when match to WKL Scheme cannot be made.
	II 47:a:1,5	II 47:a:1,5	II 47:a:1,5	II	47	47	a	1,5
	II 47:a:e,n,x,z15	II 47:a:e,n,x,z15	II 47:a:e,n,x,z15	II	47	47	a	e,n,x,z15
	I 47:b:1,2	Wenatchee	Wenatchee	I	47	47	b	1,2
	II 47:b:1,5	II 47:b:1,5	II 47:b:1,5	II	47	47	b	1,5
	II 47:b:e,n,x,z15	II 47:b:e,n,x,z15	II 47:b:e,n,x,z15	II	47	47	b	e,n,x,z15
	II 47:b:z6	II 47:b:z6	II 47:b:z6	II	47	47	b	z6
	I 47:b:z6	Sya	Sya	I	47	47	b	z6
	IIIb 47:c:1,5,7	IIIb 47:c:1,5,7	IIIb 47:c:1,5,7	IIIb	47	47	c	1,5,7
SAF	I 47:c:1,6	Kodjovi	Kodjovi	I	47	47	c	1,6	[R:z78]
SAF	IIIb 47:c:e,n,x,z15	IIIb 47:c:e,n,x,z15	IIIb 47:c:e,n,x,z15	IIIb	47	47	c	e,n,x,z15	[z57]
	IIIb 47:c:z	IIIb 47:c:z	IIIb 47:c:z	IIIb	47	47	c	z
	IIIb 47:c:z35	IIIb 47:c:z35	IIIb 47:c:z35	IIIb	47	47	c	z35
	I 47:c:z6	Braeswood	Braeswood	I	47	47	c	z6			2010	48
	II 47:d:1,5	II 47:d:1,5	II 47:d:1,5	II	47	47	d	1,5
	I 47:d:e,n,x	Stellingen	Stellingen	I	47	47	d	e,n,x
	II 47:d:e,n,x,z15	II 47:d:e,n,x,z15	II 47:d:e,n,x,z15	II	47	47	d	e,n,x,z15
	II 47:d:z39	II 47:d:z39	II 47:d:z39	II	47	47	d	z39			1957	1
	II 47:e,n,x,z15:1,6	II 47:e,n,x,z15:1,6	II 47:e,n,x,z15:1,6	II	47	47	e,n,x,z15	1,6
SAF	I 47:f,g:-	Sljeme	Sljeme	I	47	1,47	f,g	-
SAF	I 47:g,m:-	Luke	Luke	I	47	1,47	g,m	-			1957	1
	I 47:g,m,s:-	Carshalton	Carshalton	I	47	47	g,m,s	-			2010	48
	IIIa 47:g,z51:-	IIIa 47:g,z51:-	IIIa 47:g,z51:-	IIIa	47	47	g,z51	-
SAF	IIIb 47:i:e,n,x,z15	IIIb 47:i:e,n,x,z15	IIIb 47:i:e,n,x,z15	IIIb	47	47	i	e,n,x,z15	[R:z50]
	I 47:i:e,n,z15	Bergen	Bergen	I	47	47	i	e,n,z15
	IIIb 47:i:z	IIIb 47:i:z	IIIb 47:i:z	IIIb	47	47	i	z
	IIIb 47:i:z35	IIIb 47:i:z35	IIIb 47:i:z35	IIIb	47	47	i	z35
SAF	IIIb 47:i:z53	IIIb 47:i:z53	IIIb 47:i:z53	IIIb	47	47	i	z53	[z57]
	I 47:k:1,2	Staoueli	Staoueli	I	47	47	k	1,2
	I 47:k:1,5	Bootle	Bootle	I	47	47	k	1,5
	IIIb 47:k:1,5,7	IIIb 47:k:1,5,7	IIIb 47:k:1,5,7	IIIb	47	47	k	1,5,7
SAF	I 47:k:1,6	Dahomey	Dahomey	I	47	47	k	1,6	[R:z58]
	IIIb 47:k:e,n,x,z15	IIIb 47:k:e,n,x,z15	IIIb 47:k:e,n,x,z15	IIIb	47	47	k	e,n,x,z15
	I 47:k:e,n,z15	Lyon	Lyon	I	47	47	k	e,n,z15			1958	2
	IIIb 47:k:z	IIIb 47:k:z	IIIb 47:k:z	IIIb	47	47	k	z
	IIIb 47:k:z35	IIIb 47:k:z35	IIIb 47:k:z35	IIIb	47	47	k	z35
SAF	IIIb 47:k:z53	IIIb 47:k:z53	IIIb 47:k:z53	IIIb	47	47	k	z53	[R:z84]
	IV 47:l,v:-	IV 47:l,v:-	IV 47:l,v:-	IV	47	47	l,v	-
R			IIIb 47:l,v:1,[5],7	IIIb	47	47	l,v	1,[5],7	[R:z50]	Serotype provisionally removed because exact antigenic formula could not be determined. SeqSero2S reports by antigenic formula when match to WKL Scheme cannot be made.
	I 47:l,v:e,n,x	Drac	Drac	I	47	47	l,v	e,n,x
	IIIb 47:l,v:e,n,x,z15	IIIb 47:l,v:e,n,x,z15	IIIb 47:l,v:e,n,x,z15	IIIb	47	47	l,v	e,n,x,z15
	IIIb 47:l,v:z	IIIb 47:l,v:z	IIIb 47:l,v:z	IIIb	47	47	l,v	z
	IIIb 47:l,v:z35	IIIb 47:l,v:z35	IIIb 47:l,v:z35	IIIb	47	47	l,v	z35
	IIIb 47:l,v:z53	IIIb 47:l,v:z53	IIIb 47:l,v:z53	IIIb	47	47	l,v	z53
R			IIIb 47:l,v:z57	IIIb	47	47	l,v	z57		Serotype provisionally removed because no H:z54 allele available
SAF	I 47:l,z13,z28:e,n,z15	Teshie	Teshie	I	47	1,47	l,z13,z28	e,n,z15			1957	1
	I 47:m,t:e,n,z15	Mesbit	Mesbit	I	47	47	m,t	e,n,z15
	I 47:r:1,2	Dapango	Dapango	I	47	47	r	1,2
	IIIb 47:r:1,5,7	IIIb 47:r:1,5,7	IIIb 47:r:1,5,7	IIIb	47	47	r	1,5,7
	IIIb 47:r:e,n,x,z15	IIIb 47:r:e,n,x,z15	IIIb 47:r:e,n,x,z15	IIIb	47	47	r	e,n,x,z15
	IIIb 47:r:z	IIIb 47:r:z	IIIb 47:r:z	IIIb	47	47	r	z
SAF	IIIb 47:r:z53	IIIb 47:r:z53	IIIb 47:r:z53	IIIb	47	47	r	z53	[z60];[R:z70];[R:z72];[R:z74];[R:z77]
R			IIIb 47:r,[i]:z35	IIIb	47	47	r,[i]	z35		Serotype provisionally removed because exact antigenic formula could not be determined. SeqSero2S reports by antigenic formula when match to WKL Scheme cannot be made.
	I 47:y:1,6	Moualine	Moualine	I	47	47	y	1,6
	I 47:y:e,n,x	Blitta	Blitta	I	47	47	y	e,n,x
	I 47:z:1,5	Mountpleasant	Mountpleasant	I	47	47	z	1,5
	I 47:z:1,6	Kaolack	Kaolack	I	47	47	z	1,6
	II 47:z:e,n,x,z15	II 47:z:e,n,x,z15	II 47:z:e,n,x,z15	II	47	47	z	e,n,x,z15
	II 47:z:z6	II 47:z:z6	II 47:z:z6	II	47	47	z	z6
	IIIb 47:z10:1,5,7	IIIb 47:z10:1,5,7	IIIb 47:z10:1,5,7	IIIb	47	47	z10	1,5,7
	I 47:z10:e,n,z15	Namoda	Namoda	I	47	47	z10	e,n,z15
	IIIb 47:z10:z	IIIb 47:z10:z	IIIb 47:z10:z	IIIb	47	47	z10	z
	IIIb 47:z10:z35	IIIb 47:z10:z35	IIIb 47:z10:z35	IIIb	47	47	z10	z35
	I 47:z29:-	Ekpoui	Ekpoui	I	47	47	z29	-
	IIIa 47:z29:-	IIIa 47:z29:-	IIIa 47:z29:-	IIIa	47	47	z29	-
	II 47:z29:e,n,x,z15	II 47:z29:e,n,x,z15	II 47:z29:e,n,x,z15	II	47	47	z29	e,n,x,z15
	I 47:z35:e,n,z15	Bingerville	Bingerville	I	47	47	z35	e,n,z15
	I 47:z35:z6	Yombesali	Yombesali	I	47	47	z35	z6			2004	46
	IV 47:z36:-	IV 47:z36:-	IV 47:z36:-	IV	47	47	z36	-
	I 47:z38:-	Alexanderplatz	Alexanderplatz	I	47	47	z38	-
	IIIa 47:z4,z23:-	IIIa 47:z4,z23:-	IIIa 47:z4,z23:-	IIIa	47	47	z4,z23	-
	I 47:z4,z23:1,2	Forges	Forges	I	47	47	z4,z23	1,2			2010	48
	I 47:z4,z23:1,6	Fehrbellin	Fehrbellin	I	47	47	z4,z23	1,6
	I 47:z4,z23:e,n,z15	Tabligbo	Tabligbo	I	47	47	z4,z23	e,n,z15
	I 47:z4,z23:l,w	Binche	Binche	I	47	47	z4,z23	l,w
SAF	I 47:z4,z23:z6	Bere	Bere	I	47	47	z4,z23	z6	[R:z45];[R:z58]		1957	1
	I 47:z4,z24:-	Tamberma	Tamberma	I	47	47	z4,z24	-
	I 47:z44:-	Quinhon	Quinhon	I	47	47	z44	-			1958	2
	IIIb 47:z52:1,5,7	IIIb 47:z52:1,5,7	IIIb 47:z52:1,5,7	IIIb	47	47	z52	1,5,7
	IIIb 47:z52:e,n,x,z15	IIIb 47:z52:e,n,x,z15	IIIb 47:z52:e,n,x,z15	IIIb	47	47	z52	e,n,x,z15
	IIIb 47:z52:z	IIIb 47:z52:z	IIIb 47:z52:z	IIIb	47	47	z52	z
	IIIb 47:z52:z35	IIIb 47:z52:z35	IIIb 47:z52:z35	IIIb	47	47	z52	z35
	II 47:z6:1,6	II 47:z6:1,6	II 47:z6:1,6	II	47	47	z6	1,6
	I 48:a:1,5,7	Hisingen	Hisingen	I	48	48	a	1,5,7
	II 48:a:z39	II 48:a:z39	II 48:a:z39	II	48	48	a	z39
	II 48:a:z6	II 48:a:z6	II 48:a:z6	II	48	48	a	z6
SAF	48:b:-	48:b:-	V 48:b:-	bongori	48	48	b	-
	II 48:b:e,n,x,z15	II 48:b:e,n,x,z15	II 48:b:e,n,x,z15	II	48	48	b	e,n,x,z15
	II 48:b:z6	II 48:b:z6	II 48:b:z6	II	48	48	b	z6
	IIIb 48:c:z	IIIb 48:c:z	IIIb 48:c:z	IIIb	48	48	c	z
SAF	I 48:d:-	Buckeye	Buckeye	I	48	48	d	-	[R:z58]
	II 48:d:1,2	II 48:d:1,2	II 48:d:1,2	II	48	48	d	1,2
	II 48:d:z6	II 48:d:z6	II 48:d:z6	II	48	48	d	z6
	I 48:e,h:1,5	Fitzroy	Fitzroy	I	48	48	e,h	1,5
	II 48:e,n,x,z15:z6	II 48:e,n,x,z15:z6	II 48:e,n,x,z15:z6	II	48	48	e,n,x,z15	z6
	II 48:g,m,t:-	II 48:g,m,t:-	II 48:g,m,t:-	II	48	48	g,m,t	-
	IIIa 48:g,z51:-	IIIa 48:g,z51:-	IIIa 48:g,z51:-	IIIa	48	48	g,z51	-
	IV 48:g,z51:-	IV 48:g,z51:-	IV 48:g,z51:-	IV	48	48	g,z51	-
SAF	48:i:-	48:i:-	V 48:i:-	bongori	48	48	i	-
SAF	IIIb 48:i:z	IIIb 48:i:z	IIIb 48:i:z	IIIb	48	48	i	z	[R:z72]
SAF	IIIb 48:i:z35	IIIb 48:i:z35	IIIb 48:i:z35	IIIb	48	48	i	z35	[z57]
	IIIb 48:i:z53	IIIb 48:i:z53	IIIb 48:i:z53	IIIb	48	48	i	z53
	IIIb 48:i:z61	IIIb 48:i:z61	IIIb 48:i:z61	IIIb	48	48	i	z61
R			IIIb 48:k:1,5,(7)	IIIb	48	48	k	1,5,(7)		Serotype provisionally removed because exact antigenic formula could not be determined. SeqSero2S reports by antigenic formula when match to WKL Scheme cannot be made.
	II 48:k:e,n,x,z15	II 48:k:e,n,x,z15	II 48:k:e,n,x,z15	II	48	48	k	e,n,x,z15
	IIIb 48:k:e,n,x,z15	IIIb 48:k:e,n,x,z15	IIIb 48:k:e,n,x,z15	IIIb	48	48	k	e,n,x,z15
	I 48:k:e,n,z15	Dahlem	Dahlem	I	48	48	k	e,n,z15
	IIIb 48:k:z	IIIb 48:k:z	IIIb 48:k:z	IIIb	48	48	k	z
SAF	IIIb 48:k:z35	IIIb 48:k:z35	IIIb 48:k:z35	IIIb	48	48	k	z35	[R:z75]
	II 48:k:z39	II 48:k:z39	II 48:k:z39	II	48	48	k	z39
	IIIb 48:k:z53	IIIb 48:k:z53	IIIb 48:k:z53	IIIb	48	48	k	z53
R			IIIb 48:k:z57	IIIb	48	48	k	z57		Serotype provisionally removed because no H:z57 allele available	2010	48
	I 48:l,v:1,5	Australia	Australia	I	48	48	l,v	1,5
R			IIIb 48:l,v:1,5,(7)	IIIb	48	48	l,v	1,5,(7)	[R:z47];[R:z50];[Rz70];[R:z89];[Rz90]	Serotype provisionally removed because exact antigenic formula could not be determined. SeqSero2S reports by antigenic formula when match to WKL Scheme cannot be made.
	IIIb 48:l,v:z	IIIb 48:l,v:z	IIIb 48:l,v:z	IIIb	48	48	l,v	z
	IIIb 48:l,w:1,5,7	IIIb 48:l,w:1,5,7	IIIb 48:l,w:1,5,7	IIIb	48	48	l,w	1,5,7			2004	46
	IIIb 48:r:e,n,x,z15	IIIb 48:r:e,n,x,z15	IIIb 48:r:e,n,x,z15	IIIb	48	48	r	e,n,x,z15
	IIIb 48:r:z	IIIb 48:r:z	IIIb 48:r:z	IIIb	48	48	r	z
	II 48:z:1,5	II 48:z:1,5	II 48:z:1,5	II	48	48	z	1,5
SAF	I 48:z:1,5	Toucra	Toucra	I	48	48	z	1,5	[R:z58]
	IIIb 48:z:1,5,7	IIIb 48:z:1,5,7	IIIb 48:z:1,5,7	IIIb	48	48	z	1,5,7
R			II 48:z10:[1,5]	II	48	48	z10	[1,5]		Serotype provisionally removed because exact antigenic formula could not be determined. SeqSero2S reports by antigenic formula when match to WKL Scheme cannot be made.	1958	2
	VI 48:z10:1,5	VI 48:z10:1,5	VI 48:z10:1,5	VI	48	48	z10	1,5
	II 48:z10:1,6	II 48:z10:1,6	II 48:z10:1,6	II	48	48	z10	1,6			2000	44
	I 48:z10:e,n,x	Isaszeg	Isaszeg	I	48	48	z10	e,n,x
	IIIb 48:z10:e,n,x,z15	IIIb 48:z10:e,n,x,z15	IIIb 48:z10:e,n,x,z15	IIIb	48	48	z10	e,n,x,z15
	IIIb 48:z10:z	IIIb 48:z10:z	IIIb 48:z10:z	IIIb	48	48	z10	z
	II 48:z29:-	II 48:z29:-	II 48:z29:-	II	48	48	z29	-
	IIIa 48:z29:-	IIIa 48:z29:-	IIIa 48:z29:-	IIIa	48	48	z29	-			2007	47
	IV 48:z29:-	IV 48:z29:-	IV 48:z29:-	IV	48	48	z29	-
SAF	48:z35:-	48:z35:-	V 48:z35:-	bongori	48	48	z35	-			1966	10
	IIIb 48:z35:z52	IIIb 48:z35:z52	IIIb 48:z35:z52	IIIb	48	48	z35	z52
	IIIa 48:z36:-	IIIa 48:z36:-	IIIa 48:z36:-	IIIa	48	48	z36	-
R			IV 48:z36,[z38]:-	IV	48	48	z36,[z38]	-		Serotype provisionally removed because exact antigenic formula could not be determined. SeqSero2S reports by antigenic formula when match to WKL Scheme cannot be made.
SAF	48:z39:-	48:z39:-	V 48:z39:-	bongori	48	48	z39	-
	II 48:z39:z81	II 48:z81:z39	II 48:z39:z81	II	48	48	z39	z81			2007	47
	IIIa 48:z4,z23:-	IIIa 48:z4,z23:-	IIIa 48:z4,z23:-	IIIa	48	48	z4,z23	-
	IV 48:z4,z23:-	IV 48:z4,z23:-	IV 48:z4,z23:-	IV	48	48	z4,z23	-
	IIIa 48:z4,z23,z32:-	IIIa 48:z4,z23,z32:-	IIIa 48:z4,z23,z32:-	IIIa	48	48	z4,z23,z32	-
	I 48:z4,z24:-	Djakarta	Djakarta	I	48	48	z4,z24	-
	IIIa 48:z4,z24:-	IIIa 48:z4,z24:-	IIIa 48:z4,z24:-	IIIa	48	48	z4,z24	-
	IIIb 48:z4,z24:-	IIIb 48:z4,z24:-	IIIb 48:z4,z24:-	IIIb	48	48	z4,z24	-			2007	47
	IV 48:z4,z24:-	IV 48:z4,z24:-	IV 48:z4,z24:-	IV	48	48	z4,z24	-			2010	48
	IIIa 48:z4,z32:-	IIIa 48:z4,z32:-	IIIa 48:z4,z32:-	IIIa	48	48	z4,z32	-
	IV 48:z4,z32:-	IV 48:z4,z32:-	IV 48:z4,z32:-	IV	48	48	z4,z32	-
SAF	48:z41:-	48:z41:-	V 48:z41:-	bongori	48	48	z41	-
	IIIb 48:z52:e,n,x,z15	IIIb 48:z52:e,n,x,z15	IIIb 48:z52:e,n,x,z15	IIIb	48	48	z52	e,n,x,z15
	IIIb 48:z52:z	IIIb 48:z52:z	IIIb 48:z52:z	IIIb	48	48	z52	z
SAF	48:z65:-	48:z65:-	V 48:z65:-	bongori	48	48	z65	-
SAF	48:z81:-	48:z81:-	V 48:z81:-	bongori	48	48	z81	-
	II 48:z81:1,5,7	II 48:z81:1,5,7	II 48:z81:1,5,7	II	48	48	z81	1,5,7			2007	47
	IV 50:a:-	IV 50:a:-	IV 50:a:-	IV	50	50	a	-
	IV 50:b:-	IV 50:b:-	IV 50:b:-	IV	50	50	b	-
	I 50:b:e,n,x	Rochdale	Rochdale	I	50	50	b	e,n,x
	II 50:b:z6	II 50:b:z6	II 50:b:z6	II	50	50	b	z6
	IV 50:d:-	IV 50:d:-	IV 50:d:-	IV	50	50	d	-
SAF	I 50:d:1,5	Hemingford	Hemingford	I	50	50	d	1,5	[R:z82]
	II 50:e,n,x:1,7	II 50:e,n,x:1,7	II 50:e,n,x:1,7	II	50	50	e,n,x	1,7
R			II 50:g,[m],s,t:[1,5]	II	50	50	g,[m],s,t	[1,5]		Serotype provisionally removed because exact antigenic formula could not be determined. SeqSero2S reports by antigenic formula when match to WKL Scheme cannot be made.
	IIIa 50:g,z51:-	IIIa 50:g,z51:-	IIIa 50:g,z51:-	IIIa	50	50	g,z51	-			2007	47
	IV 50:g,z51:-	IV 50:g,z51:-	IV 50:g,z51:-	IV	50	50	g,z51	-
	II 50:g,z62:e,n,x	II 50:g,z62:e,n,x	II 50:g,z62:e,n,x	II	50	50	g,z62	e,n,x
	IIIb 50:i:1,5,7	IIIb 50:i:1,5,7	IIIb 50:i:1,5,7	IIIb	50	50	i	1,5,7
	IIIb 50:i:e,n,x,z15	IIIb 50:i:e,n,x,z15	IIIb 50:i:e,n,x,z15	IIIb	50	50	i	e,n,x,z15
	IIIb 50:i:z	IIIb 50:i:z	IIIb 50:i:z	IIIb	50	50	i	z
	IIIb 50:i:z53	IIIb 50:i:z53	IIIb 50:i:z53	IIIb	50	50	i	z53			2007	47
	IIIb 50:k:1,5,7	IIIb 50:k:1,5,7	IIIb 50:k:1,5,7	IIIb	50	50	k	1,5,7
SAF	II 50:k:e,n,x	II 50:k:e,n,x:z42	II 50:k:e,n,x:z42	II	50	50	k	e,n,x	z42
	IIIb 50:k:e,n,x,z15	IIIb 50:k:e,n,x,z15	IIIb 50:k:e,n,x,z15	IIIb	50	50	k	e,n,x,z15
SAF	IIIb 50:k:z	IIIb 50:k:z	IIIb 50:k:z	IIIb	50	50	k	z	[z57];[z68];[R:z50];[R:z86]
	IIIb 50:k:z35	IIIb 50:k:z35	IIIb 50:k:z35	IIIb	50	50	k	z35
	IIIb 50:k:z53	IIIb 50:k:z53	IIIb 50:k:z53	IIIb	50	50	k	z53
	II 50:k:z6	II 50:k:z6	II 50:k:z6	II	50	50	k	z6
	I 50:l,v:1,2	Fass	Fass	I	50	50	l,v	1,2
	IIIb 50:l,v:e,n,x,z15	IIIb 50:l,v:e,n,x,z15	IIIb 50:l,v:e,n,x,z15	IIIb	50	50	l,v	e,n,x,z15
	IIIb 50:l,v:z	IIIb 50:l,v:z	IIIb 50:l,v:z	IIIb	50	50	l,v	z
	IIIb 50:l,v:z35	IIIb 50:l,v:z35	IIIb 50:l,v:z35	IIIb	50	50	l,v	z35
R			IIIb 50:l,v:z57	IIIb	50	50	l,v	z57		Serotype provisionally removed because no H:z54 allele available
R			VI 50:l,v:z67	VI	50	50	l,v	z67		Serotype provisionally removed because no H:z67 allele available.
SAF	II 50:l,w:e,n,x,z15	II 50:l,w:e,n,x,z15:z42	II 50:l,w:e,n,x,z15:z42	II	50	50	l,w	e,n,x,z15	z42
R			II 50:l,z28:z42	II	50	50	l,z28	z42		Serotype provisionally removed because no H:z42 allele available
SAF	II 50:m,t:z6	II 50:m,t:z6:z42	II 50:m,t:z6:z42	II	50	50	m,t	z6	z42
R			IIIb 50:r:1,5,(7)	IIIb	50	50	r	1,5,(7)		Serotype provisionally removed because exact antigenic formula could not be determined. SeqSero2S reports by antigenic formula when match to WKL Scheme cannot be made.
	IIIb 50:r:e,n,x,z15	IIIb 50:r:e,n,x,z15	IIIb 50:r:e,n,x,z15	IIIb	50	50	r	e,n,x,z15
SAF	IIIb 50:r:z	IIIb 50:r:z	IIIb 50:r:z	IIIb	50	50	r	z	[z67]
SAF	IIIb 50:r:z35	IIIb 50:r:z35	IIIb 50:r:z35	IIIb	50	50	r	z35	[R:z58]
	IIIb 50:r:z53	IIIb 50:r:z53	IIIb 50:r:z53	IIIb	50	50	r	z53
	I 50:y:1,6	Dougi	Dougi	I	50	50	y	1,6
	II 50:z:e,n,x	II 50:z:e,n,x	II 50:z:e,n,x	II	50	50	z	e,n,x			1958	2
	IIIb 50:z:z52	IIIb 50:z:z52	IIIb 50:z:z52	IIIb	50	50	z	z52
SAF	IIIb 50:z10:z	IIIb 50:z10:z	IIIb 50:z10:z	IIIb	50	50	z10	z	[R:z56]
	IIIb 50:z10:z53	IIIb 50:z10:z53	IIIb 50:z10:z53	IIIb	50	50	z10	z53
SAF	II 50:z10:z6	II 50:z10:z6:z42	II 50:z10:z6:z42	II	50	50	z10	z6	z42
	IIIa 50:z29:-	IIIa 50:z29:-	IIIa 50:z29:-	IIIa	50	50	z29	-
	I 50:z29:-	Ivorycoast	Ivorycoast	I	50	50	z29	-
	IIIa 50:z36:-	IIIa 50:z36:-	IIIa 50:z36:-	IIIa	50	50	z36	-
	IIIa 50:z4,z23:-	IIIa 50:z4,z23:-	IIIa 50:z4,z23:-	IIIa	50	50	z4,z23	-
[truncated: 660 more rows]

## Sheet: References
Ref #	link	Title	Citation
1	https://pubmed.ncbi.nlm.nih.gov/13594439/	SUPPLEMENT TO THE KAUFFMANN-WHITE SCHEME (I)	Acta Pathol Microbiol Scand . 1958;43(3):247-53
2	https://pubmed.ncbi.nlm.nih.gov/13660842/	SUPPLEMENT TO THE KAUFFMANN-WHITE SCHEME (II)	Acta Pathol Microbiol Scand. 1959;45(4):411-6.
4	https://pubmed.ncbi.nlm.nih.gov/13751860/	SUPPLEMENT TO THE KAUFFMANN-WHITE SCHEME (IV)	Acta Pathol Microbiol Scand. 1961:52:221-6.
5	https://pubmed.ncbi.nlm.nih.gov/14037033/	Supplement to the Kauffmann-White scheme. (V)	Acta Pathol Microbiol Scand. 1962:55:349-54.
6	https://pubmed.ncbi.nlm.nih.gov/14044673/	SUPPLEMENT TO THE KAUFFMANN-WHITE-SCHEME (VI)	Acta Pathol Microbiol Scand. 1963:58:339-47.
7	https://pubmed.ncbi.nlm.nih.gov/14185493/	SUPPLEMENT TO THE KAUFFMANN-WHITE CLASSIFICATION. VII	Acta Pathol Microbiol Scand. 1964:61:583-7.
8	https://pubmed.ncbi.nlm.nih.gov/5855586/	SUPPLEMENT ZUM KAUFFMANN-WHITE-SCHEMA (VIII)	Acta Pathol Microbiol Scand. 1965;64(3):362-6.
9	https://pubmed.ncbi.nlm.nih.gov/5972280/	Supplement to the Kauffmann-White table (IX)	Ann Inst Pasteur (Paris). 1966 Oct;111(4):470-7
10	https://pubmed.ncbi.nlm.nih.gov/6055858/	Supplement to the Kauffmann-White table. X	Ann Inst Pasteur (Paris). 1967 Aug;113(2):255-60.
11	https://pubmed.ncbi.nlm.nih.gov/5711528/	Supplement XI to the Kauffmann-White scheme	Ann Inst Pasteur (Paris). 1968 Sep;115(3):379-85.
12	https://pubmed.ncbi.nlm.nih.gov/5367506/	Supplement no. XII to the Kauffmann-White scheme	Ann Inst Pasteur (Paris). 1969 Oct;117(4):512-6.
13	https://pubmed.ncbi.nlm.nih.gov/5478263/	Supplement No. 13 to the Kauffman-White scheme	Ann Inst Pasteur (Paris). 1970 Oct;119(4):438-43.
14	https://pubmed.ncbi.nlm.nih.gov/5143085/	Supplement No. XIV to the schema of Kauffmann-White	Ann Inst Pasteur (Paris). 1971 Oct;121(4):465-71.
15	https://pubmed.ncbi.nlm.nih.gov/4655815/	Supplement XV to the Kauffmann-White scheme	Ann Inst Pasteur (Paris). 1972 Aug;123(2):223-30.
16	NA	Supplement XVI to the Kauffmann-White scheme	NA
17	https://pubmed.ncbi.nlm.nih.gov/4467767/	Supplement XVII to the Kauffmann-White scheme	Ann Microbiol (Paris). 1974 May-Jun;125(4):427-32
18	https://pubmed.ncbi.nlm.nih.gov/1211723/	Supplement No XVIII to Kauffmann-White scheme	Ann Microbiol (Paris). 1975 Jul-Aug;126B(1):63-8
19	https://pubmed.ncbi.nlm.nih.gov/1020869/	Supplement No XIX to Kauffmann-White scheme	Ann Microbiol (Paris). 1976 Jul;127(1):69-74
20	https://pubmed.ncbi.nlm.nih.gov/931259/	Supplement No XX to Kauffmann-White scheme	Ann Microbiol (Paris). 1977 Aug-Sep;128(2):237-42
21	https://pubmed.ncbi.nlm.nih.gov/718024/	Supplement No XXI to Kauffmann-White scheme	Ann Microbiol (Paris). 1977 Aug-Sep;129B(2):209-13
22	https://pubmed.ncbi.nlm.nih.gov/533069/	Supplement No XXII to Kauffmann-White scheme	Ann Microbiol (Paris). 1979 Aug-Sep;130B(2):191-5
23	https://pubmed.ncbi.nlm.nih.gov/7458117/	Supplement No XXIII (1979) to Kauffmann-White scheme	Ann Microbiol (Paris). 1980 Sep-Oct;131B(2):185-90
24	https://pubmed.ncbi.nlm.nih.gov/7305192/	Supplement no XXIV (1980) to Kauffmann-White scheme	Ann Microbiol (Paris). 1981 Jul-Aug;132B(1):85-9
25	https://pubmed.ncbi.nlm.nih.gov/6847031/	Supplement No XXV (1981) to Kauffmann-White scheme	Ann Microbiol (Paris). 1983 Jan-Feb;134A(1):107-10
26	https://pubmed.ncbi.nlm.nih.gov/6651125/	Supplement No. XXVI (1982) to the Kauffman-White schema	Ann Microbiol (Paris). 1983 Sep-Oct;134B(2):323-8
27	https://pubmed.ncbi.nlm.nih.gov/6508071/	Supplement No. XXVII (1983) to the Kauffmann-White scheme	Ann Microbiol (Paris). 1984 Jul-Aug;135B(1):45-51.
28	https://pubmed.ncbi.nlm.nih.gov/4083827/	Supplement No XXVIII (1984) to the Kauffmann-White scheme	Ann Inst Pasteur Microbiol (1985). 1985 Jul-Aug;136B(1):57-61.
29	https://pubmed.ncbi.nlm.nih.gov/3435055/	1985 supplement to the Kauffmann-White classification	Ann Inst Pasteur Microbiol (1985). 1986 Jul-Aug;137B(1):95-100
30	https://pubmed.ncbi.nlm.nih.gov/3620202/	Supplement 1986 (No. 30) to the Kauffmann-White classification	Ann Inst Pasteur Microbiol. 1987 May-Jun;138(3):343-8.
31	https://pubmed.ncbi.nlm.nih.gov/3179059/	1987 supplement (no. 31) to the schema of Kauffmann-White	Ann Inst Pasteur Microbiol. 1988 May-Jun;139(3):331-5
32	https://pubmed.ncbi.nlm.nih.gov/2799069/	1988 supplement (no. 32) to the Kauffmann-White scheme	Res Microbiol. 1989 May-Jun;140(4-5):335-40.
33	https://pubmed.ncbi.nlm.nih.gov/2092368/	Supplement 1989 (n° 33) to the Kauffmann-White scheme	Research in Microbiology. Volume 141, Issue 9, November–December 1990, Pages 1173-1177
34	https://pubmed.ncbi.nlm.nih.gov/1805305/	Supplement 1990 (no. 34) to the Kauffmann-White scheme	Res Microbiol. 1990 Nov-Dec;141(9):1173-7.
35	https://pubmed.ncbi.nlm.nih.gov/1298033/	Supplement 1991 (no. 35) to the Kauffmann-White scheme	Res Microbiol. 1992 Oct;143(8):807-11.
36	https://pubmed.ncbi.nlm.nih.gov/8190993/	Supplement 1992 (no. 36) to the Kauffmann-White scheme	Res Microbiol. 1993 Jul-Aug;144(6):495-8.
37	https://pubmed.ncbi.nlm.nih.gov/7746961/	Supplement 1993 (no. 37) to the Kauffmann-White scheme	Res Microbiol. 1994 Nov-Dec;145(9):711-6
38	https://pubmed.ncbi.nlm.nih.gov/8584802/	Supplement 1994 (no. 38) to the Kauffmann-White scheme	Res Microbiol. 1995 Nov-Dec;146(9):799-803
39	https://pubmed.ncbi.nlm.nih.gov/9296110/	Supplement 1995 (no. 39) to the Kauffmann-White scheme	Res Microbiol. 1996 Nov-Dec;147(9):765-9
40	https://pubmed.ncbi.nlm.nih.gov/9765865/	Supplement 1996 (no. 40) to the Kauffmann-White scheme	Res Microbiol. 1997 Dec;148(9):811-4
41	https://pubmed.ncbi.nlm.nih.gov/9795998/	Supplement 1997 (no. 41) to the Kauffmann-White scheme	Res Microbiol. 1998 Sep;149(8):601-4.
42	https://pubmed.ncbi.nlm.nih.gov/10724485/	Supplement 1998 (no. 42) to the Kauffmann-White scheme	Res Microbiol. 2000 Jan-Feb;151(1):63-5
43	https://pubmed.ncbi.nlm.nih.gov/11191816/	Supplement 1999 (no. 43) to the Kauffmann-White scheme	Res Microbiol. 2000 Dec;151(10):893-6.
44	https://pubmed.ncbi.nlm.nih.gov/11766966/	Supplement 2000 (no. 44) to the Kauffmann-White scheme	Research in Microbiology, Volume 152, Issue 10, December 2001, Pages 907-909
45	https://pubmed.ncbi.nlm.nih.gov/12706505/	Supplement 2001 (no. 45) to the Kauffmann–White scheme	Research in Microbiology, Volume 154, Issue 3, April 2003, Pages 173-174
46	https://pubmed.ncbi.nlm.nih.gov/15313257/	Supplement 2002 (no. 46) to the Kauffmann-White scheme	Research in Microbiology, Volume 155, Issue 7, September 2004, Pages 568-570
47	https://pubmed.ncbi.nlm.nih.gov/19840847/	Supplement 2003–2007 (No. 47) to the White-Kauffmann-Le Minor scheme	Research in Microbiology, Volume 161, Issue 1, January–February 2010, Pages 26-29
48	https://pubmed.ncbi.nlm.nih.gov/25049166/	Supplement 2008-2010 (no. 48) to the White-Kauffmann-Le Minor scheme	Research in Microbiology, Volume 165, Issue 7, September 2014, Pages 526-530
49	https://pubmed.ncbi.nlm.nih.gov/20475239/	THE GENUS SALMONELLA LIGNIERES, 1900	J Hyg (Lond). 1934 Oct; 34(3): 333–350.
50	https://pubmed.ncbi.nlm.nih.gov/18900892/	On the serology of the Salmonella group	Acta Pathol Microbiol Scand. 1947;24(3-4):242-50.
51	https://pubmed.ncbi.nlm.nih.gov/13473786/	The Kauffmann-White schema; diagnostic Salmonella antigen schema	Ergeb Mikrobiol Immunitatsforsch Exp Ther. 1957:30:160-216
52	https://www.microbiologyresearch.org/content/journal/ijsem/10.1099/00207713-16-3-253	New serotypes of Salmonella identified before 1964 at the Salmonella reference laboratory, Colindale	International Journal of Systematic Bacteriology Vol. 16, No. 3 July 1966 pp. 253-297
53	https://pubmed.ncbi.nlm.nih.gov/13138208/	A new Salmonella type (6, 14:1, v:1, 7)	Acta Pathol Microbiol Scand. 1954;34(2):101. doi: 10.1111/j.1699-0463.1954.tb00807.x.
54	NA	A New Salmonella Type: Salmonella Lindern B, 14, 24:d:e, n, x	Acta Pathologica et Microbiologica Scandinavica 1959 Vol.46 No.4 pp.368
55	https://www.ncbi.nlm.nih.gov/pmc/articles/PMC2057033/	A New Salmonella Type	Br Med J. 1945 Mar 17; 1(4393): 368.
56	https://pubmed.ncbi.nlm.nih.gov/16560781/	A New Salmonella Type, Salmonella carrau, with Special Reference to the 1,7... Phases of the Kauffmann-White Classification	J Bacteriol. 1944 Apr;47(4):323-6. doi: 10.1128/jb.47.4.323-326.1944.
57	https://europepmc.org/article/med/199365	15 new serotypes of Salmonella of subgenus I isolated in Africa
58	https://www.pasteur.fr/sites/default/files/veng_0.pdf	ANTIGENIC FORMULAE OF THE SALMONELLA SEROVARS, 2007, 9th edition
