# Supplementary material for: Salmonella serotypes in the genomic era: simplified Salmonella serotype interpretation from DNA sequence data
Source: Appl Environ Microbiol. 2025 Feb 24;91(3):e02600-24. doi: 10.1128/aem.02600-24 (PMC11921320; doi:10.1128/aem.02600-24)
Supplement: Table S2 — Antigenic types detected by SeqSero2. [file aem.02600-24-s0003.xlsx]

## Sheet: Table S2
Allele removed from SS?	Accession #	Category	Purpose	Type	Gene	Serotype or Strain identifiier	Antigenic Formula	Version added
	SRR2058145	H ag		1,2	fljB	Brazzaville	I 7:b:1,2	2
	AMMX01000009	H ag		1,2	fljB	Heidelberg		1
	AY353265	H ag		1,2	fljB	Heidelberg		1
	AY353269	H ag		1,2	fljB	Muenchen		1
	AJMO01000050	H ag		1,2	fljB	Newport		1
	AYDZ01000021	H ag		1,2	fljB	Newport		1
	AOXF01000050	H ag		1,2	fljB	Saintpaul		1
	AYDS01000021	H ag		1,2	fljB	Saintpaul		1
	AY353267	H ag		1,2	fljB	Stanley		1
	AHVA01000007	H ag		1,2	fljB	Typhimurium		1
	AY353264	H ag		1,2	fljB	Typhimurium		1
	AY353276	H ag		1,2,7	fljB	Eingedi		1
	AY353275	H ag		1,2,7	fljB	Kambole		1
removed in v1.2.1	AY353272	H ag		1,2,7	fljB	I 1,4,5,12:i:1,2,7		1
	AOZP01000315	H ag		1,5	fljB	Bareilly		1
	CFSAN000189	H ag		1,5	fljB	Bareilly		2
	AY353283	H ag		1,5	fljB	Bovismorbificans		1
	CP007639	H ag		1,5	fljB	Choleraesuis		1
	AY353284	H ag		1,5	fljB	I 43:e,h:1,5	I 43:e,h:1,5	1
	SRR1753831	H ag		1,5	fljB	Ibadan	Ibadan	2
	SRR1272896	H ag		1,5	fljB	Idikan	Idikan	2
	AFYI01000002	H ag		1,5	fljB	Infantis		1
	ASRF01000034	H ag		1,5	fljB	Infantis		1
	SRR1106258	H ag		1,5	fljB	Infantis		2
	SAMN02902435	H ag		1,5	fljB	Javiana		1
	CBKW010000016	H ag		1,5	fljB	Manhattan		1
	AOYX01000059	H ag		1,5	fljB	Muenster		1
	na, DTU-unknown (extracted from a serotype Muenster strain)	H ag		1,5	fljB	Muenster		1
	AOYJ01000008	H ag		1,5	fljB	Panama		1
	AY353281	H ag		1,5	fljB	Paratyphi A		1
	AY353285	H ag		1,5	fljB	Thompson		1
	na, CDC strain# Stk2184	H ag		1,5	fljB	VI 6,14:a:1,5	VI 6,14:a:1,5	2
	AY353289	H ag		1,5,7	fljB	Hisingen		1
	AY353291	H ag		1,5,7	fljB	IIIb 47:r:1,5,7	IIIb 47:r:1,5,7	1
	AY353273	H ag		1,5,7	fljB	IIIb 6,7:l,v:1,5,7	IIIb 6,7:l,v:1,5,7	1
	AY353294	H ag		1,6	fljB	Agama		1
	AOZZ01000116	H ag		1,6	fljB	Anatum		1
	AY353295	H ag		1,6	fljB	Poona		1
	AY353296	H ag		1,7	fljB	Bredeney		1
	AOZF01000073	H ag		1,7	fljB	Gaminara		1
	AOZC01000015	H ag		1,7	fljB	Indiana		1
	AY353298	H ag		1,7	fljB	Nola		1
	AHIA01000072	H ag		1,7	fljB	Pomona		1
	na, CDC strain# Stk1415	H ag		1,7	fljB	VI 11:b:1,7	VI 11:b:1,7	2
	AY353356	H ag		a	fliC	Paratyphi A		1
	AY353357	H ag		a	fliC	Paratyphi A		1
	na, CDC strain# Stk2184	H ag		a	fliC	VI 6,14:a:1,5	VI 6,14:a:1,5	2
	AY353361	H ag		b	fliC	I 6,7:b:z33	I 6,7:b:z33	1
	AY353363	H ag		b	fliC	IIIa 47:b:-	IIIa 47:b:-	1
	AY353362	H ag		b	fliC	IIIb 6,14:b:e,n,x,z15	IIIb 6,14:b:e,n,x,z15	1
	AY353360	H ag		b	fliC	Niederoderwitz		1
	AOXH01000168	H ag		b	fliC	Paratyphi B		1
	AY353358	H ag		b	fliC	Paratyphi B		1
	na, CDC strain# Stk1415	H ag		b	fliC	VI 11:b:1,7	VI 11:b:1,7	2
	AY353364	H ag		c	fliC	Choleraesuis		1
	AY353365	H ag		c	fliC	Choleraesuis		1
	AY353368	H ag		c	fliC	Goeteborg		1
	AY353369	H ag		c	fliC	IIIb 41:c:e,n,x,z15	IIIb 41:c:e,n,x,z15	1
	AY353370	H ag		c	fliC	IIIb 57:c:e,n,x,z15	IIIb 57:c:e,n,x,z15	1
	AY353366	H ag		c	fliC	IIIb 57:c:z:z60	IIIb 57:c:z:z60	1
	AY353367	H ag		c	fliC	Jericho		1
	SRR1168371	H ag		d	fliC	II 48:d:z6	II 48:d:z6	2
	AY353376	H ag		d	fliC	Isangi		1
	SRR1299429	H ag		d	fliC	Livingstone		2
	CBKW010000019	H ag		d	fliC	Manhattan		1
	AOYT01000015	H ag		d	fliC	Muenchen		1
	ARYW01000085	H ag		d	fliC	Muenchen		1
	ARYX01000110	H ag		d	fliC	Muenchen		1
	ABEJ01000027	H ag		d	fliC	Schwarzengrund		1
	AJGK01000049	H ag		d	fliC	Typhi		1
	AOZZ01000009	H ag		e,h	fliC	Anatum		1
	AOZM01000034	H ag		e,h	fliC	Braenderup		1
	AY353379	H ag		e,h	fliC	Newport		1
	AY353377	H ag		e,h	fliC	Saintpaul		1
	AY353378	H ag		e,h	fliC	Sandiego		1
	AY353317	H ag		e,n,x	fljB	Bessi		1
	AY353308	H ag		e,n,x	fljB	Bonn		1
	AOZI01000020	H ag		e,n,x	fljB	Chester		1
	AY353321	H ag		e,n,x	fljB	Chester		1
	AY353322	H ag		e,n,x	fljB	Gatuni		1
	AOZE01000017	H ag		e,n,x	fljB	Hadar		1
	ARYR01000012	H ag		e,n,x	fljB	Hadar		1
	AY353314	H ag		e,n,x	fljB	II 56:e,n,x:1,7	II 56:e,n,x:1,7	1
	AY353320	H ag		e,n,x	fljB	II 9,12:l,w:e,n,x	II 9,12:l,w:e,n,x	1
	AY353316	H ag		e,n,x	fljB	II 9,46:e,n,x:1,5,7	II 9,46:e,n,x:1,5,7	1
	AY353319	H ag		e,n,x	fljB	Kokomlemle		1
	AOYO01000082	H ag		e,n,x	fljB	Minnesota		1
	AY353305	H ag		e,n,x	fljB	Singapore		1
	AY353315	H ag		e,n,x	fljB	Tiergarten		1
	na, CDC strain# Stk0811	H ag		e,n,x	fljB	VI 6,14:a:e,n,x	VI 6,14:a:e,n,x	2
	AY353306	H ag		e,n,x,z15	fljB	IIIb 16:z10:e,n,x,z15	IIIb 16:z10:e,n,x,z15	1
	AY353309	H ag		e,n,x,z15	fljB	IIIb 42:k:e,n,x,z15	IIIb 42:k:e,n,x,z15	1
	AY353313	H ag		e,n,x,z15	fljB	IIIb 47:i:e,n,x,z15	IIIb 47:i:e,n,x,z15	1
	AY353312	H ag		e,n,x,z15	fljB	IIIb 57:i:e,n,x,z15	IIIb 57:i:e,n,x,z15	1
	AY353311	H ag		e,n,x,z15	fljB	Verity		1
	AOZM01000055	H ag		e,n,z15	fljB	Braenderup		1
	AY353323	H ag		e,n,z15	fljB	Brandenburg		1
	SRR1049702	H ag		e,n,z15	fljB	Chailey		2
	AMRS01000032	H ag		e,n,z15	fljB	Mbandaka		1
	AY353303	H ag		e,n,z15	fljB	Sandiego		1
	AY353326	H ag		e,n,z15	fljB	Sanktgeorg		1
	AY353325	H ag		e,n,z15	fljB	Uno		1
	SRR1068324	H ag		f,g	fliC	Adelaide		2
	AOZH01000145	H ag		f,g	fliC	Derby		1
	AY353380	H ag		f,g	fliC	Derby		1
	AY353381	H ag		f,g	fliC	Derby		1
	APAH01000011	H ag		f,g	fliC	Havana		1
	AHUI01000019	H ag		f,g	fliC	Rissen		1
removed from SS2S	AY353382	H ag		f,g,m,t	fliC	II 6,8:f,g,m,t:e,n,x	II 6,8:f,g,m,t:e,n,x	1
	AY353383	H ag		f,g,s	fliC	Agona		1
	AY353532	H ag		f,g,t	fliC	Berta		1
	AY353535	H ag		f,g,t	fliC	II 1,40:f,g,t:z42	II 1,40:f,g,t:z42	1
	AY353534	H ag		f,g,t	fliC	II 17:f,g,t:e,n,x,z15	II 17:f,g,t:e,n,x,z15	1
	AKFY01000033	H ag		g,m	fliC	Enteritidis		1
	ALGQ01000046	H ag		g,m	fliC	Enteritidis		1
	ALGW01000034	H ag		g,m	fliC	Enteritidis		1
	ALHD01000038	H ag		g,m	fliC	Enteritidis		1
	ALHY01000185	H ag		g,m	fliC	Enteritidis		1
	AY353386	H ag		g,m	fliC	Enteritidis		1
	AY353398	H ag		g,m	fliC	Enteritidis		1
removed from SS2S	AETD01000005	H ag		g,m,p,s	fliC	Montevideo		1
removed from SS2S	AY353393	H ag		g,m,q	fliC	Blegdam		1
	AY353394	H ag		g,m,s	fliC	Amsterdam		1
	AY353395	H ag		g,m,s	fliC	Amsterdam		1
	AETS01000018	H ag		g,m,s	fliC	Montevideo		1
	AY353392	H ag		g,m,s	fliC	Montevideo		2
removed from SS2S	AY353397	H ag		g,m,s,t	fliC	II 43:g,m,s,t:z42	II 43:g,m,s,t:z42	1
removed from SS2S	AY353396	H ag		g,m,s,t	fliC	II 50:g,m,s,t:1,5	II 50:g,m,s,t:1,5	1
	AY353536	H ag		g,m,t	fliC	II 28:g,m,t:e,n,x	II 28:g,m,t:e,n,x	1
	AY353537	H ag		g,m,t	fliC	II 6,8:g,m,t:1,7	II 6,8:g,m,t:1,7	1
	ATFR01000073	H ag		g,p	fliC	Dublin		1
	AY353399	H ag		g,p	fliC	Dublin		1
removed from SS2S	AY353401	H ag		g,p,s	fliC	Naestved		1
removed from SS2S	AY353402	H ag		g,p,u	fliC	Rostock		1
removed from SS2S	AY353403	H ag		g,q	fliC	Moscow		1
	AY353405	H ag		g,s,t	fliC	Missouri		1
	AOYU01000052	H ag		g,s,t	fliC	Senftenberg		1
	AY353406	H ag		g,s,t	fliC	Senftenberg		1
	AY353407	H ag		g,t	fliC	Agodi		1
	AY353408	H ag		g,t	fliC	II 16:g,t:1,5	II 16:g,t:1,5	1
	AY353414	H ag		g,z51	fliC	IIIa 45:g,z51:-	IIIa 45:g,z51:-	1
	AOXJ01000042	H ag		g,z51	fliC	IV 50:g,z51:-	IV 50:g,z51:-	1
	AY353413	H ag		g,z51	fliC	Travis		1
	AY353416	H ag		g,z62	fliC	II 50:g,z62:e,n,x	II 50:g,z62:e,n,x	1
	AY353415	H ag		g,z62	fliC	II 9,46:g,z62:-	II 9,46:g,z62:-	1
	AY353430	H ag		i	fliC	Agama		1
	AY353418	H ag		i	fliC	Augustenborg		1
	AY353421	H ag		i	fliC	Bandia		1
	AY353429	H ag		i	fliC	Gloucester		1
	ABAO01000026	H ag		i	fliC	I 4,[5],12:i:-	I 4,[5],12:i:-	1
	AY353422	H ag		i	fliC	Idikan	Idikan	1
	AY353425	H ag		i	fliC	II 4,12,27:i:z35	II 4,12,27:i:z35	1
	AY353431	H ag		i	fliC	IIIb 21:i:e,n,x,z15	IIIb 21:i:e,n,x,z15	1
	AY353419	H ag		i	fliC	IIIb 48:i:z	IIIb 48:i:z	1
	AY353432	H ag		i	fliC	IIIb 57:i:e,n,x,z15	IIIb 57:i:e,n,x,z15	1
	AY353417	H ag		i	fliC	IIIb 61:i:z	IIIb 61:i:z	1
	AOYZ01000062	H ag		i	fliC	Kentucky		1
	AY353427	H ag		i	fliC	Kentucky		1
	AYDR01000065	H ag		i	fliC	Kentucky		1
	AY353428	H ag		i	fliC	Lindenburg		1
	AUQT01000018	H ag		i	fliC	Typhimurium		1
	AY353420	H ag		i	fliC	Typhimurium		1
removed from SS2S	AY353433	H ag		j	fliC	Typhi var. j+		1
	AY353442	H ag		k	fliC	Blockley		1
	AY353329	H ag		k	fljB	II 13,23:k:z41	II 13,23:k:z41	1
	AY353328	H ag		k	fljB	II 52:c:k	II 52:c:k	1
	AY353437	H ag		k	fliC	IIIb 17:k:z	IIIb 17:k:z	1
	AY353439	H ag		k	fliC	IIIb 38:k:z35	IIIb 38:k:z35	1
	AY353540	H ag		k	fliC	IIIb 38:k:z53	IIIb 38:k:z53	1
	AY353436	H ag		k	fliC	IIIb 42:k:e,n,x,z15	IIIb 42:k:e,n,x,z15	2
	AY353538	H ag		k	fliC	IIIb 50:k:z	IIIb 50:k:z	1
	AY353539	H ag		k	fliC	IIIb 61:k:1,5	IIIb 61:k:1,5	1
	AY353438	H ag		k	fliC	IIIb 65:k:z	IIIb 65:k:z	1
	AY353441	H ag		k	fliC	Inverness		1
	AMSN01000007	H ag		k	fliC	Thompson		1
	AY353444	H ag		l,v	fliC	Brandenburg		1
	AY353443	H ag		l,v	fliC	Give		1
	AY353445	H ag		l,v	fliC	IIIb 38:l,v:z54	IIIb 38:l,v:z54	1
	APAN01000015	H ag		l,v	fliC	Litchfield		1
	SRR1153349	H ag		l,v	fliC	Nchanga		2
	AY353446	H ag		l,w	fliC	Ayton		1
	AY353447	H ag		l,w	fliC	Glidji		1
	AY353332	H ag		l,w	fljB	Gloucester		1
	AY353331	H ag		l,w	fljB	Ohio		1
	AY353449	H ag		l,z13	fliC	Kenya		1
	AY353450	H ag		l,z13	fliC	Westerstede		1
	AY353452	H ag		l,z13,z28	fliC	Connecticut		1
	AY353453	H ag		l,z13,z28	fliC	Fallowfield		1
	2011K-0215	H ag		l,z13,z28	fliC	II 58:l,z13,z28:z6	II 58:l,z13,z28:z6	2
	AY353334	H ag		l,z13,z28	fljB	Lutetia		1
	AY353333	H ag		l,z13,z28	fljB	Poano		1
	AY353454	H ag		l,z28	fliC	Javiana		1
	AY353455	H ag		l,z28	fliC	Javiana		1
removed from SS2S	AY353409	H ag		m,p,t,u	fliC	Haelsingborg	I 6,7:m,p,t,u:-	1
removed from SS2S	AY353410	H ag		m,p,t,u	fliC	Haelsingborg	I 6,7:m,p,t,u:-	1
	AY353411	H ag		m,t	fliC	Oranienburg		1
	AJGW01000023	H ag		r	fliC	Heidelberg		1
	AY353460	H ag		r	fliC	IIIb 35:r:z61	IIIb 35:r:z61	1
	AY353462	H ag	H type	r	fliC	IIIb 38:r:e,n,x,z15	IIIb 38:r:e,n,x,z15	1
	AY353461	H ag	H type	r	fliC	IIIb 58:r:z53:z47	IIIb 58:r:z53:z47	1
	AFYI01000002	H ag	H type	r	fliC	Infantis		1
	ASRF01000003	H ag	H type	r	fliC	Infantis		1
	AY353458	H ag	H type	r	fliC	Rubislaw		1
	ABFH02000002	H ag	H type	r	fliC	Virchow		1
	ABFF01000030	H ag	H type	r	fliC	Weltevreden		1
	AY353463	H ag	H type	r,i	fliC	Bovismorbificans		1
	AY353464	H ag	H type	r,i	fliC	Hidalgo		1
	ALPN01000010	H ag	H type	y	fliC	Bareilly		1
	AOZP01000027	H ag	H type	y	fliC	Bareilly		1
	AY353466	H ag	H type	y	fliC	Freetown		1
	AY353465	H ag	H type	y	fliC	Giza		1
	ALPO01000014	H ag	H type	y	fliC	Hartford		1
	AHIA01000046	H ag	H type	y	fliC	Pomona		1
	AY353469	H ag	H type	z	fliC	II 16:z:z42	II 16:z:z42	1
	AY353470	H ag	H type	z	fliC	II 40:z:z42	II 40:z:z42	1
	AY353336	H ag	H type	z	fljB	IIIb 48:i:z	IIIb 48:i:z	1
	AY353339	H ag	H type	z	fljB	IIIb 48:z:1,5,7	IIIb 48:z:1,5,7	1
	AY353337	H ag	H type	z	fljB	IIIb 50:k:z	IIIb 50:k:z	1
	AY353338	H ag	H type	z	fljB	IIIb 53:z:1,5,7	IIIb 53:z:1,5,7	1
	AY353335	H ag	H type	z	fljB	IIIb 61:i:z	IIIb 61:i:z	1
	AOZC01000051	H ag	H type	z	fliC	Indiana		1
	AY353467	H ag	H type	z	fliC	Poona		1
	ALPP01000007	H ag	H type	z10	fliC	Hadar		1
	AY353471	H ag	H type	z10	fliC	Hadar		1
	AY353472	H ag	H type	z10	fliC	Harrisonburg		1
	AY353473	H ag	H type	z10	fliC	IIIb 28:z10:z57	IIIb 28:z10:z57	1
	AMRS01000012	H ag	H type	z10	fliC	Mbandaka		1
	AOYR01000081	H ag	H type	z10	fliC	Mbandaka		1
	AY353478	H ag	H type	z29	fliC	IIIa 41:z29:-	IIIa 41:z29:-	1
	AY353479	H ag	H type	z29	fliC	IIIa 62:z29:-	IIIa 62:z29:-	1
	AY353474	H ag	H type	z29	fliC	Tennessee		1
	AY353343	H ag	H type	z35	fljB	IIIb 35:z52:z35	IIIb 35:z52:z35	1
	AY353262	H ag	H type	z35	fljB	IIIb 38:k:z35	IIIb 38:k:z35	1
	AY353342	H ag	H type	z35	fljB	IIIb 65:z52:z35	IIIb 65:z52:z35	1
	AY353341	H ag	H type	z35	fljB	Kolar		1
	AOXT01000110	H ag	H type	z35	fliC	Sloterdijk		1
	AY353340	H ag	H type	z35	fljB	Tamilnadu		1
	AY353480	H ag	H type	z35	fliC	Tema		1
	AY353481	H ag	H type	z35	fliC	Tienba		1
	AY353484	H ag	H type	z36	fliC	IIIa 43:z36:-	IIIa 43:z36:-	1
	AY353482	H ag	H type	z36	fliC	Potosi		1
	AY353483	H ag	H type	z36	fliC	Weslaco		1
	AY353485	H ag	H type	z36,z38	fliC	IV 1,53:z36,z38:-	IV 1,53:z36,z38:-	1
	AY353486	H ag	H type	z36,z38	fliC	IV 43:z36,z38:-	IV 43:z36,z38:-	1
	AY353487	H ag	H type	z38	fliC	Fresno		1
	AY353488	H ag	H type	z38	fliC	Lille		1
	AY353489	H ag	H type	z39	fliC	Grancanaria	I 16:z39:[1,6]	1
	AY353346	H ag	H type	z39	fljB	II 4,12:g,m,t:z39	II 4,12:g,m,t:z39	1
	AY353345	H ag	H type	z39	fljB	II 43:d:z39	II 43:d:z39	1
	AY353348	H ag	H type	z39	fljB	II 51:l,z28:z39	II 51:l,z28:z39	1
	AY353347	H ag	H type	z39	fljB	II 52:z39:1,5,7	II 52:z39:1,5,7	1
	AY353349	H ag	H type	z39	fljB	II 6,7:z39:1,5,7	II 6,7:z39:1,5,7	1
	AY353350	H ag	H type	z39	fljB	IIIb 40:z39:1,6	IIIb 40:z39:1,6	1
	AY353491	H ag	H type	z39	fliC	IIIb 6,7:z39:1,2	IIIb 6,7:z39:1,2	1
	AY353493	H ag	H type	z4,z23	fliC	Ajiobo		1
	AYVH01000420	H ag	H type	z4,z23	fliC	Cerro		1
	AY353494	H ag	H type	z4,z23	fliC	Ekotedo		1
	AY353498	H ag	H type	z4,z23	fliC	Gera		1
	AY353549	H ag	H type	z4,z23	fliC	I 47:z4,z23:-	I 47:z4,z23:-	1
	AY353544	H ag	H type	z4,z23	fliC	I 8,20:z4,z23:-	I 8,20:z4,z23:-	1
	AY353546	H ag	H type	z4,z23	fliC	IIIa 18:z4,z23:-	IIIa 18:z4,z23:-	1
	AY353496	H ag	H type	z4,z23	fliC	IIIa 40:z4,z23:-	IIIa 40:z4,z23:-	1
	AY353547	H ag	H type	z4,z23	fliC	IIIa 41:z4,z23:-	IIIa 41:z4,z23:-	1
	AY353495	H ag	H type	z4,z23	fliC	IIIa 43:z4,z23:-	IIIa 43:z4,z23:-	1
	AY353497	H ag	H type	z4,z23	fliC	IIIa 44:z4,z23:-	IIIa 44:z4,z23:-	1
	AY353545	H ag	H type	z4,z23	fliC	IIIa 62:z4,z23:-	IIIa 62:z4,z23:-	1
	AY353492	H ag	H type	z4,z23	fliC	IV 1,40:z4,z23:-	IV 1,40:z4,z23:-	1
	AWGG01000011	H ag	H type	z4,z23	fliC	Namur		1
	AY353500	H ag		z4,z23,z32	fliC	IIIa 13,23:z4,z23,z32:-	IIIa 13,23:z4,z23,z32:-	1
	AY353502	H ag		z4,z23,z32	fliC	IIIa 44:z4,z23,z32:-	IIIa 44:z4,z23,z32:-	1
	AY353501	H ag		z4,z23,z32	fliC	IIIa 56:z4,z23,z32:-	IIIa 56:z4,z23,z32:-	1
	AOZW01000055	H ag	H type	z4,z24	fliC	Albany		1
	AY353504	H ag	H type	z4,z24	fliC	II 1,9,12,46,27:z4,z24:1,5	II 1,9,12,46,27:z4,z24:1,5	1
	AY353505	H ag	H type	z4,z24	fliC	IIIa 53:z4,z24:-	IIIa 53:z4,z24:-	1
	AY353503	H ag	H type	z4,z24	fliC	Romanby		1
	AY353543	H ag	H type	z4,z32	fliC	IIIa 18:z4,z32:-	IIIa 18:z4,z32:-	1
	AY353509	H ag	H type	z4,z32	fliC	IIIa 41:z4,z32:-	IIIa 41:z4,z32:-	1
	AY353508	H ag	H type	z4,z32	fliC	IIIa 63:z4,z32:-	IIIa 63:z4,z32:-	1
	AY353506	H ag	H type	z4,z32	fliC	IV 44:z4z32:-	IV 44:z4z32:-	1
	AY353548	H ag	H type	z4,z32	fliC	IV 48:z4,z32:-	IV 48:z4,z32:-	1
	AY353507	H ag	H type	z4,z32	fliC	Tallahassee		1
	AY353511	H ag	H type	z41	fliC	Maska		1
	AY353510	H ag	H type	z41	fliC	Ottawa		1
	AY353513	H ag		z44	fliC	Quinhon		1
removed in v1.2.1	AY353514	H ag		z47	fliC	IIIb 38:z47:z53	IIIb 38:z47:z53	1
removed between SS and SS2	AY353351	H ag		z50	fljB	IIIb 38:z53:z50	IIIb 38:z53:z50	1
	AY353516	H ag	H type	z52	fliC	IIIb 50:z52:z35	IIIb 50:z52:z35	1
	AY353517	H ag	H type	z52	fliC	IIIb 65:z52:z35	IIIb 65:z52:z35	1
	HM142067	H ag	H type	z53	fljB	IIIb 60:(k):z53	IIIb 60:(k):z53	1
	AY353352	H ag	H type	z6	fljB	Bere		1
	SRR1168371	H ag	H type	z6	fljB	II 48:d:z6	II 48:d:z6	2
	AY353519	H ag	H type	z6	fliC	II 48:e,n,x,z15:z6	II 48:e,n,x,z15:z6	1
	AOYY01000105	H ag	H type	z6	fljB	Kentucky		1
	AYDR01000034	H ag	H type	z6	fljB	Kentucky		1
	AOXT01000012	H ag	H type	z6	fljB	Sloterdijk		1
	AY353259	H ag	H type	z65	fliC	S. bongori 66:z65:-	66:z65:-	1
	AY353520	H ag		z69	fliC	Pietersburg	I 3,10,[15,34]:z69:1,7	1
	AY353261	H ag	H type	z81	fliC	S. bongori 40:z81:-	40:z81:-	1
	AY353260	H ag	H type	z81	fliC	S. bongori 66:z81:-	66:z81:-	1
	CP023508	O group	O type	2	tyr	Paratyphi A		2
	CP028199	O group	O type	4	wzx	Typhimurium		1
	CP012344	O group	O type	7	wzy	Choleraesuis		1
	X61917	O group	O type	8	wzy	Muenchen		1
	CP029646	O group	O type	9	tyr	Typhi		2
	JX975341	O group	O type	11	wzy	na		1
	CP019192	O group	O type	11	wzy	Rubislaw		2
	EF204526	O group	O type	13	wzx	Poona		1
	HQ388392	O group	O type	16	wzy	na		1
	EF032635	O group	O type	17	wzx	Jangwani		1
	EF032634	O group	O type	18	wzy	Cerro		1
	JX975334	O group	O type	21	wzy	na		1
	FJ467642	O group	O type	28	wzy	Dakar		1
	EU805803	O group	O type	28	wzy	Pomona		1
	AY730593	O group	O type	30	wzx	Urbana		1
	AF285969	O group	O type	35	wzy	Adelaide		1
	HQ388391	O group	O type	38	wzy	na		1
	CP019417	O group	O type	39	wzy	Wandsworth		1
	2014K-0489	O group	O type	40	wzy	IIIa 40:z4,z23:-	IIIa 40:z4,z23:-	1
	JX975331	O group	O type	40	wzy	na		1
	EU825758	O group	O type	41	wzy	IIIa 41:z4,z23:-	IIIa 41:z4,z23:-	1
	SRR1233896	O group	O type	41	wzy	Waycross		2
	JX975340	O group	O type	42	wzy	na		1
	JX975339	O group	O type	43	wzy	na		1
	JX975342	O group	O type	44	wzy	na		1
	JX975332	O group	O type	45	wzy	na		1
	JX975346	O group	O type	47	wzy	na		1
	2014K-0232	O group	O type	48	wzy	IIIa 48:z4,z24:-	IIIa 48:z4,z24:-	1
	CP029989	O group	O type	48	wzy	IIIb 48:i:z	IIIb 48:i:z	1
	JX975328	O group	O type	48	wzy	na		1
	2013K-0909	O group	O type	48	wzy	S. bongori 48:a:-	48:a:-	2
	AY730594	O group	O type	50	wzy	Greenside		1
	JX975348	O group	O type	51	wzy	na		1
	JX975338	O group	O type	52	wzy	na		1
	JX975343	O group	O type	53	wzy	na		1
removed from SS2S	L39794	O group		54	wbbF	Borreze		1
	GU356399	O group	O type	55	wzy	Group O55		1
	GU445925	O group	O type	56	wzy	Salmonella enterica serogroup O56		1
	JX975347	O group	O type	57	wzy	Salmonella enterica strain G2476		1
	EU825757	O group	O type	58	wzy	Salmonella enterica subsp. diarizonae		1
	JX975344	O group	O type	59	wzy	Salmonella enterica strain G1463		1
	JX975345	O group	O type	60	wzy	Salmonella enterica strain G1464		1
	JX975335	O group	O type	61	wzy	Salmonella enterica strain G1399		1
	JX975337	O group	O type	62	wzy	Salmonella enterica strain G1604		1
	JX975333	O group	O type	63	wzy	Salmonella enterica strain G1603		1
	JX975329	O group	O type	65	wzy	Salmonella enterica strain G1445		1
	GU299799	O group	O type	66	wzx	Salmonella enterica strain G1601		1
	JX975336	O group	O type	67	wzt	Crossness		1
	KC688884	O group	O type	1,3,19	gnd	Senftenberg		1
	CP033338	O group	O type	3,10	wzx	Anatum		1
	KC688885	O group	O type	3,10	gnd	Anatum		1
	AY334017	O group	O type	6,14	wzy	Sundsvall		1
	na, CDC strain# stk2184	O group	O type	6,14	wzy	VI 6,14:a:1,5	VI 6,14:a:1,5	2
	SRR1346254	O group	O type	9,46	wbaV	II 9,12:z29:1,5	II 9,12:z29:1,5	2
	KC688887	O group	O type	9,46	wbaV	Strasbourg		1
	KC688887	O group	O type	9,46	wzy	Strasbourg		1
removed from SS2S	KC688886	O group		9,46,27	wzy	II 1,9,12,46,27:c:z39	II 1,9,12,46,27:c:z39	1
	CP028318	Other	O5 characterization	4	oafA	Typhimurium		2
	CP038434	Other	O5 characterization	4	oafA	Typhimurium		2
	U65941	Other	O5 characterization	4	oafA	Typhimurium		2
	CP019189	Other	O 22 vs O23 differentiation	O22	gene1	Poona		2
	CP019189	Other	O 22 vs O23 differentiation	O22	gene2	Poona		2
	CP019189	Other	O 22 vs O23 differentiation	O22	gene3	Poona		2
	CP029041	Other	O 22 vs O23 differentiation	O23	gene1	Worthington		2
	CP029041	Other	O 22 vs O23 differentiation	O23	gene2	Worthington		2
	CP029041	Other	O 22 vs O23 differentiation	O23	gene3	Worthington		2
	AF370707	Other	differentiate "common" Enteritidis	pathotype	sdf-I	Enteritidis		1
	AY211492	Other	differentiate pathotypes of Para B	pathotype	gntR	Paratyphi B		2
	AY211493	Other	differentiate pathotypes of Para B	pathotype	gntR	Paratyphi B		2
