# Supplementary material for: Salmonella serotypes in the genomic era: simplified Salmonella serotype interpretation from DNA sequence data
Source: Appl Environ Microbiol. 2025 Feb 24;91(3):e02600-24. doi: 10.1128/aem.02600-24 (PMC11921320; doi:10.1128/aem.02600-24)
Supplement: Table S3 — Serotypes surveyed from NCBI Pathogen Detection and EnteroBase. [file aem.02600-24-s0004.xlsx]

## Sheet: Table S3
Ssp	Serotype	# NCBI	# Enterobase	Total	% of genomes	Comment	Representative Genomes (accessions starting with SAL are from Enterobase)
I	Enteritidis	4125	15041	19166	0.210933		SAL_MB5566AA,SAL_OB7879AA,SAMN34131435,SAMN21882534,SAL_NB9734AA
I	Typhimurium	2876	9091	11967	0.131704		SAMN21480836,SAL_QA9918AA,SAL_UA6030AA,SAMN18440021,SAL_RB3408AA
I	Infantis	2514	3461	5975	0.0657583		SAL_KB2485AA,SAL_PB5157AA,SAL_HB9252AA,SAL_KB1301AA,SAMN28162746
I	I 4,[5],12:i:-	1186	3536	4722	0.0519683		SAL_YA7848AA,SAL_NB7635AA,SAMN34585665,SAMN30825658,SAMN16382349
I	Newport	1914	2123	4037	0.0444295		SAMN16560518,SAL_GB5503AA,SAMN14207570,SAMN29798984,SAL_GB5189AA
I	Kentucky	2006	845	2851	0.0313769		SAMN28209544,SAMN14755000,SAMN20850954,SAMN29046140,SAL_QA3789AA
I	Typhi	151	2557	2708	0.0298031		SAL_KB5185AA,SAL_FB5590AA,SAL_WA1150AA,SAL_IB7393AA,SAMN08638878
I	Agona	417	1119	1536	0.0169046		SAMN20335507,SAMN28794836,SAL_ZA8061AA,SAL_OB6693AA,SAL_OB6721AA
I	Montevideo	1150	350	1500	0.0165084		SAMN33243496,SAMN14398724,SAMN31854478,SAMN16624282,SAMN27767880
I	Anatum	993	456	1449	0.0159471		SAMN31209323,SAMN28450738,SAL_AB8361AA,SAL_RB5720AA,SAMN16171026
I	Braenderup	496	707	1203	0.0132397		SAMN08662329,SAMN32039996,SAL_PB4205AA,SAL_AB1670AA,SAMN22081196
I	Javiana	891	276	1167	0.0128435		SAMN30556833,SAMN31489165,SAL_WA9019AA,SAMN22636195,SAMN30265259
I	Muenchen	680	420	1100	0.0121061		SAL_NB0899AA,SAMN13515876,SAMN29249259,SAL_PB5457AA,SAMN31976375
I	Saintpaul	427	591	1018	0.0112037		SAMN29658573,SAL_AB0076AA,SAL_SB2804AA,SAL_BB2525AA,SAL_PB5998AA
I	Oranienburg	487	422	909	0.0100041		SAL_GB5930AA,SAMN08524593,SAMN34585667,SAMN24439619,SAL_ZA0589AA
I	Mbandaka	320	535	855	0.00940977		SAL_KB4795AA,SAL_CB0487AA,SAL_PB6552AA,SAL_UA8340AA,SAL_DB3487AA
I	Stanley	92	704	796	0.00876044		SAL_XA4022AA,SAL_EB1333AA,SAL_MB1252AA,SAL_JB4343AA,SAL_LB5677AA
I	Thompson	558	237	795	0.00874944		SAMN19024186,SAL_UA8353AA,SAL_OB2450AA,SAMN08743864,SAMN31253114
I	Schwarzengrund	492	283	775	0.00852932		SAL_QB2449AA,SAMN14341262,SAL_KB3936AA,SAL_LB7139AA,SAL_RB8197AA
I	Cerro	662	108	770	0.0084743		SAMN31854471,SAMN27289641,SAMN12142816,SAMN33482394,SAMN14008243
I	Senftenberg	412	357	769	0.00846329		SAMN10118325,SAL_PB7681AA,SAL_LB4812AA,SAMN18138910,SAMN17730248
I	Derby	403	365	768	0.00845229		SAL_SA5909AA,SAMN31527123,SAMN09730268,SAMN10988647,SAL_IB1011AA
I	Miami	55	712	767	0.00844128		SAL_CB2374AA,SAL_OB0945AA,SAL_IB6522AA,SAL_MB6913AA,SAL_IB6534AA
I	Reading	562	191	753	0.0082872		SAL_ZA3878AA,SAMN12587132,SAMN08955622,SAMN12360202,SAMN17717871
I	Bareilly	257	444	701	0.00771491		SAL_BB7761AA,SAL_FB6246AA,SAL_VA2371AA,SAL_YA7533AA,SAMN20432073
I	Hadar	390	311	701	0.00771491		SAMN34474491,SAMN33567113,SAMN29506281,SAMN19490607,SAMN08467140
I	Paratyphi B var. L(+) tartrate+	137	541	678	0.00746178		SAL_AB0866AA,SAMN08784594,SAL_YA8554AA,SAL_YA7821AA,SAL_RA1086AA
I	Dublin	280	366	646	0.0071096		SAL_EB6337AA,SAL_LB4735AA,SAL_CB0708AA,SAMN26177249,SAL_MB2289AA
I	Weltevreden	179	453	632	0.00695553		SAL_PA5506AA,SAL_QA8875AA,SAMN35105524,SAL_TA2984AA,SAMN08972001
I	I 4:b:-	282	337	619	0.00681245		SAL_UA4832AA,SAMN08638982,SAL_XA7637AA,SAL_ZA8041AA,SAMN08724281
I	Mississippi	466	139	605	0.00665838		SAMN12135161,SAL_HB0859AA,SAMN32930971,SAMN30874315,SAMN29939328
I	Virchow	18	575	593	0.00652631		SAL_MB7585AA,SAL_HB7048AA,SAL_LB4865AA,SAL_XA3236AA,SAL_RB0925AA
I	Heidelberg	194	391	585	0.00643826		SAMN25076174,SAMN11096733,SAMN32417244,SAL_HB4820AA,SAL_BB8792AA
I	Poona	153	386	539	0.00593201		SAL_KB4483AA,SAMN35038099,SAL_UA8192AA,SAMN14376825,SAL_JB5424AA
I	Bovismorbificans	78	432	510	0.00561285		SAL_NB0167AA,SAL_KB4822AA,SAL_LB5551AA,SAMN30748347,SAL_CB1542AA
I	Uganda	350	127	477	0.00524966		SAMN08967079,SAL_NB3109AA,SAMN28600671,SAMN17112681,SAMN18098660
I	Panama	159	305	464	0.00510659		SAMN32643995,SAL_YA7833AA,SAL_DB9389AA,SAMN08638876,SAMN08513556
I	London	217	231	448	0.0049305		SAMN14385854,SAL_RB8185AA,SAMN30348492,SAL_NB3587AA,SAMN30197969
I	Muenster	254	194	448	0.0049305		SAMN12307520,SAMN34543025,SAMN21480823,SAMN10594797,SAMN11320791
I	Give	221	207	428	0.00471039		SAL_QB2389AA,SAL_KB5288AA,SAL_ZA8910AA,SAMN35311302,SAL_IB0870AA
I	Mikawasima	3	375	378	0.00416011		SAL_AB0532AA,SAL_TA2288AA,SAL_SA3556AA,SAL_AB1368AA,SAL_EB8182AA
I	Chester	23	353	376	0.0041381		SAL_EB4543AA,SAMN29012356,SAL_ZA3204AA,SAL_XA3993AA,SAL_UA9924AA
I	Johannesburg	341	35	376	0.0041381		SAMN19015173,SAMN15377807,SAMN21335642,SAMN09764453,SAMN24850549
I	Rissen	90	199	289	0.00318061		SAL_ZA5684AA,SAL_LB6397AA,SAL_IB0135AA,SAMN08383811,SAMN31167768
I	Corvallis	26	254	280	0.00308156		SAL_LB5473AA,SAL_EB3488AA,SAL_LB5658AA,SAL_RB7472AA,SAL_RB8618AA
I	Brandenburg	99	165	264	0.00290547		SAMN18875721,SAL_FB7572AA,SAL_NB4621AA,SAMN12821562,SAMN12709322
I	Coeln	4	259	263	0.00289447		SAL_XA7605AA,SAL_AB1229AA,SAMN33772098,SAL_OB3177AA,SAL_BB6880AA
I	Agbeni	100	159	259	0.00285045		SAL_QB7627AA,SAL_DB5601AA,SAL_DB1927AA,SAL_AB9269AA,SAL_WA8506AA
I	Rubislaw	156	102	258	0.00283944		SAL_RB8508AA,SAMN34585659,SAL_RB8495AA,SAMN08797671,SAMN28450107
I	Adelaide	136	109	245	0.00269637		SAMN13682953,SAMN11553512,SAMN11958825,SAL_GB5977AA,SAMN32544603
I	Alachua	195	38	233	0.0025643		SAMN12715517,SAMN16432459,SAMN17188064,SAMN17188542,SAMN16355489
I	Berta	212	14	226	0.00248726		SAMN11967915,SAMN11967921,SAMN33141873,SAMN34510563,SAMN08638905
I	Sandiego	107	107	214	0.00235519		SAL_RB8361AA,SAL_RB8569AA,SAMN25809615,SAMN18882522,SAL_MB8969AA
I	Indiana	26	187	213	0.00234419		SAL_XA3193AA,SAL_ZA0900AA,SAL_OB1065AA,SAL_RA7683AA,SAL_TA9598AA
I	Litchfield	131	78	209	0.00230017		SAMN29515891,SAL_HB6483AA,SAL_QA9451AA,SAMN28956863,SAL_LB7717AA
I	Ohio	133	59	192	0.00211307		SAMN11116048,SAL_NB8632AA,SAMN08942950,SAL_ZA2285AA,SAL_CB1044AA
I	Kedougou	10	178	188	0.00206905		SAL_GB9943AA,SAL_IB7590AA,SAL_LB5755AA,SAMN11267683,SAL_DB3706AA
I	Paratyphi B	13	174	187	0.00205804		SAL_SA8880AA,SAL_RA3617AA,SAL_RB2238AA,SAL_MB5556AA,SAL_AB9324AA
I	Tennessee	62	120	182	0.00200302		SAMN27521539,SAL_NB8687AA,SAL_FB5543AA,SAL_OB6431AA,SAMN20023652
I	Bredeney	23	157	180	0.001981		SAL_RB5124AA,SAL_LB4816AA,SAL_YA5803AA,SAL_VA0206AA,SAL_OB1604AA
I	Havana	50	124	174	0.00191497		SAL_XA5695AA,SAMN09954698,SAL_GB4684AA,SAL_XA5653AA,SAL_DB7099AA
I	Meleagridis	118	54	172	0.00189296		SAMN31538166,SAMN12142828,SAMN12901214,SAL_MB1611AA,SAL_MB4021AA
I	Oslo	34	138	172	0.00189296		SAL_PA8525AA,SAMN08513576,SAL_PB6489AA,SAMN08815124,SAL_OB3221AA
I	Ouakam	171	0	171	0.00188195		SAMN25076158,SAMN22781980,SAMN25076252,SAMN22781976,SAMN14775105
I	Isangi	2	166	168	0.00184894		SAL_NB6732AA,SAL_UA6184AA,SAL_RB0711AA,SAL_XA8112AA,SAL_NB7942AA
I	Hartford	158	7	165	0.00181592		SAMN20584647,SAMN20958658,SAMN08513760,SAMN09101002,SAMN31276051
I	Livingstone	36	129	165	0.00181592		SAL_NB6247AA,SAL_XA3340AA,SAL_JB5575AA,SAL_DB1595AA,SAL_FB6793AA
I	Hillingdon	1	160	161	0.0017719		SAL_KB7555AA,SAL_TA6876AA,SAL_DB9575AA,SAL_IB2050AA,SAL_CB2866AA
I	Kottbus	7	149	156	0.00171687		SAL_TA0478AA,SAL_GB5934AA,SAL_CB0173AA,SAL_SA6596AA,SAL_PB0410AA
I	Manhattan	56	79	135	0.00148575		SAL_EB0358AA,SAMN14345209,SAL_LB0704AA,SAL_NB8617AA,SAMN31582426
IIIb	IIIb 61:k:1,5,(7)	132	0	132	0.00145274		SAMN29894159,SAMN22249216,SAMN14527970,SAMN16282612,SAMN18448006
I	Hvittingfoss	25	97	122	0.00134268		SAL_EB3779AA,SAMN08815130,SAL_RB7371AA,SAL_KB4465AA,SAL_BB2988AA
I	Eko	109	10	119	0.00130966		SAMN20819062,SAMN31976374,SAMN09866417,SAMN10912726,SAMN13447065
I	Haifa	4	115	119	0.00130966		SAL_IB1450AA,SAL_JB8515AA,SAL_IB9837AA,SAL_CB3379AA,SAL_NB4976AA
I	Worthington	107	10	117	0.00128765		SAMN17003239,SAMN13977507,SAMN10695795,SAMN24466505,SAMN34130477
I	Altona	74	41	115	0.00126564		SAL_RA1078AA,SAMN16432678,SAL_ZA0682AA,SAMN22228175,SAL_SB0624AA
I	Minnesota	18	93	111	0.00122162		SAL_MB0511AA,SAL_LB3602AA,SAL_NB3335AA,SAL_PB5193AA,SAL_OB2280AA
I	Blockley	65	45	110	0.00121061		SAMN08743531,SAL_PB1900AA,SAL_TA0839AA,SAL_OB2571AA,SAL_YA6960AA
I	Liverpool	79	31	110	0.00121061		SAMN28195065,SAMN20426958,SAMN10734549,SAMN32228830,SAMN19797459
I	Norwich	95	1	96	0.00105654		SAMN30812051,SAMN30934984,SAMN30282206,SAMN32878328,SAMN30080157
I	Okatie	72	21	93	0.00102352		SAMN08724266,SAMN08833187,SAMN18106809,SAL_PA5518AA,SAMN08784592
I	Gaminara	44	47	91	0.00100151		SAMN31510140,SAL_RB7704AA,SAMN33699149,SAMN13897156,SAMN31286034
I	Stanleyville	2	87	89	0.000979497		SAL_QB8064AA,SAL_BB8931AA,SAL_FB2792AA,SAL_QB2469AA,SAL_WA4633AA
I	Agama	2	84	86	0.00094648		SAL_FB2073AA,SAL_UA7277AA,SAMN34351239,SAL_IB9044AA,SAL_KB5154AA
I	Orion	54	31	85	0.000935474		SAMN10489810,SAL_KB2534AA,SAL_ZA0868AA,SAMN09980163,SAMN18027941
I	Paratyphi A	38	47	85	0.000935474		SAMN29515791,SAL_JB7407AA,SAMN34213088,SAL_CB8964AA,SAMN24439620
I	Kiambu	44	39	83	0.000913463		SAMN16282605,SAL_XA3400AA,SAL_HB4196AA,SAL_PB8628AA,SAL_ZA9807AA
I	Carrau	26	56	82	0.000902458		SAL_RB7523AA,SAL_PB4206AA,SAL_RB8443AA,SAL_PB4287AA,SAL_RB8308AA
I	Urbana	51	31	82	0.000902458		SAMN19041207,SAMN19156461,SAMN19070747,SAL_ZA6224AA,SAL_HB6672AA
I	Cubana	68	11	79	0.000869441		SAMN16563637,SAMN19948648,SAMN20177582,SAMN14645632,SAMN19948630
IIIa	IIIa 41:z4,z23:-	27	50	77	0.00084743		SAL_MB7303AA,SAL_PA6254AA,SAL_PB7905AA,SAMN33772076,SAL_CB7579AA
I	Napoli	3	74	77	0.00084743		SAL_RA3989AA,SAL_IB0129AA,SAMN31429601,SAL_TA8943AA,SAL_EB6013AA
I	Durham	2	74	76	0.000836424		SAL_NB3262AA,SAL_YA9229AA,SAL_AB0289AA,SAL_VA0769AA,SAL_NB4562AA
I	Abony	5	64	69	0.000759385		SAL_LB1638AA,SAL_QA3229AA,SAL_TA5221AA,SAL_PB6435AA,SAL_LB1607AA
I	Telelkebir	9	60	69	0.000759385		SAL_NB0507AA,SAL_KB7536AA,SAL_EB9110AA,SAL_QB7616AA,SAL_PA8654AA
IIIb	IIIb 48:i:z	9	59	68	0.000748379		SAMN33457784,SAL_BB0697AA,SAL_ZA6337AA,SAL_YA7532AA,SAL_AB1325AA
IIIb	IIIb 61:z52:z53	51	16	67	0.000737374		SAMN34218093,SAMN25901333,SAMN32421869,SAMN19573545,SAMN32544316
I	Pomona	28	39	67	0.000737374		SAMN33053721,SAL_SA7467AA,SAMN18242670,SAL_YA3377AA,SAL_WA4283AA
I	Eastbourne	15	51	66	0.000726368		SAL_VA0456AA,SAL_PB5809AA,SAMN17840245,SAL_IB4794AA,SAL_UA2836AA
I	Richmond	1	65	66	0.000726368		SAL_UA7871AA,SAL_KB7375AA,SAL_YA9804AA,SAL_DB3464AA,SAL_TA0937AA
I	Soerenga	36	29	65	0.000715363		SAMN22794738,SAL_RB7654AA,SAMN28986066,SAL_OB6404AA,SAMN28986068
I	Oran	0	61	61	0.00067134		SAL_RB8397AA,SAL_RB8398AA,SAL_RB8596AA,SAL_RB8402AA,SAL_RB8619AA
I	Durban	23	34	57	0.000627318		SAMN34405680,SAL_RA8080AA,SAL_EB6135AA,SAL_QA8865AA,SAL_QA9450AA
II	II 42:r:-	0	54	54	0.000594301		SAL_DB7322AA,SAL_NB7189AA,SAL_SB2122AA,SAL_MB8147AA,SAL_KB0083AA
I	Idikan	30	23	53	0.000583296		SAL_SB3417AA,SAMN16852921,SAMN20978487,SAL_HB3474AA,SAMN18205244
I	Cotham	15	37	52	0.00057229		SAMN32810013,SAL_PB6447AA,SAL_PB6453AA,SAMN23093028,SAL_PB6433AA
I	Gueuletapee	1	51	52	0.00057229		SAL_NB0174AA,SAL_NB4713AA,SAL_NB3579AA,SAL_NB1589AA,SAL_NB2242AA
I	Concord	3	42	45	0.000495251		SAL_DB3762AA,SAMN30827699,SAL_EB1504AA,SAL_RA2680AA,SAL_HB4553AA
I	Kingston	1	44	45	0.000495251		SAL_KB7145AA,SAL_XA8492AA,SAL_XA3464AA,SAL_VA2297AA,SAL_JB7907AA
I	Lubbock	45	0	45	0.000495251		SAMN14430568,SAMN31252958,SAMN16852681,SAMN20594178,SAMN15848308
II	II 42:z29:-	0	42	42	0.000462234		SAL_LB6839AA,SAL_CB6129AA,SAL_IB0463AA,SAL_MB0064AA,SAL_MB7613AA
I	Monschaui	14	27	41	0.000451229		SAMN19592691,SAL_HB0102AA,SAL_QA0306AA,SAL_PB8619AA,SAL_MB0495AA
IIIb	IIIb 58:k:z	0	40	40	0.000440223		SAL_HB7489AA,SAL_MB2705AA,SAL_GB9653AA,SAL_MB2717AA,SAL_DB0421AA
I	Limete	0	40	40	0.000440223		SAL_QA2195AA,SAL_GB6603AA,SAL_IB0419AA,SAL_YA9107AA,SAL_OB3544AA
I	Singapore	8	32	40	0.000440223		SAL_VA0357AA,SAL_BB3940AA,SAL_MB6304AA,SAL_AB0311AA,SAMN08773261
I	Wien	1	39	40	0.000440223		SAL_IB2917AA,SAL_HB6529AA,SAL_ZA9978AA,SAL_KB3609AA,SAL_YA8324AA
I	Chailey	26	13	39	0.000429218		SAMN09214583,SAMN29506606,SAMN08581684,SAMN32116196,SAMN12041589
IV	IV 50:g,z51:-	18	21	39	0.000429218		SAL_BB0949AA,SAL_BB0447AA,SAMN08731617,SAL_FB3282AA,SAL_BB4457AA
I	Wandsworth	20	17	37	0.000407206		SAL_SB1859AA,SAL_HB0981AA,SAMN08783979,SAMN08783939,SAL_AB1066AA
I	Amsterdam	13	23	36	0.000396201		SAMN26523568,SAL_KB4317AA,SAL_FB2981AA,SAL_KB4322AA,SAMN09444121
I	Cannstatt	32	4	36	0.000396201		SAMN11178489,SAMN11320800,SAMN24586302,SAMN23602575,SAMN22784583
I	Irumu	4	31	35	0.000385195		SAL_JB2625AA,SAL_GB6457AA,SAL_FB8544AA,SAL_RB5798AA,SAL_GB6471AA
I	Ealing	19	15	34	0.00037419		SAMN10638592,SAMN28700371,SAMN34510847,SAL_RA1100AA,SAMN34999598
I	Duisburg	22	11	33	0.000363184		SAMN18208270,SAMN16581681,SAMN18243767,SAMN20220598,SAL_KB1436AA
I	Potsdam	6	27	33	0.000363184		SAMN31571241,SAMN31571237,SAL_MB2392AA,SAL_EB6411AA,SAMN08406851
I	Ajiobo	0	32	32	0.000352179		SAL_UA4735AA,SAL_ZA6127AA,SAL_JB3949AA,SAL_KB4009AA,SAL_KB3994AA
I	Edinburg	0	32	32	0.000352179		SAL_GB9755AA,SAL_MB2734AA,SAL_GB9671AA,SAL_GB9648AA,SAL_SB3309AA
I	Holcomb	30	1	31	0.000341173		SAMN24439605,SAMN30098687,SAMN14145485,SAMN19640635,SAMN14008655
I	I 9:l,z28:-	31	0	31	0.000341173		SAMN16562907,SAMN17015304,SAMN30077828,SAMN11397538,SAMN30388515
IIIb	IIIb 50:k:z	11	20	31	0.000341173		SAL_ZA8085AA,SAMN08389696,SAL_EB0514AA,SAL_HB8745AA,SAL_LB0692AA
IIIb	IIIb 65:(k):z	3	28	31	0.000341173		SAL_HB7564AA,SAL_HB7571AA,SAL_MB2748AA,SAL_MB2620AA,SAL_HB7565AA
I	Aberdeen	8	22	30	0.000330167		SAL_NB4613AA,SAL_RB2981AA,SAL_YA6822AA,SAL_OB4510AA,SAL_XA6628AA
I	Bonn	2	28	30	0.000330167		SAL_SA7542AA,SAL_MB0203AA,SAL_NB0923AA,SAL_LB6632AA,SAL_HB5427AA
I	Baildon	24	5	29	0.000319162		SAMN33902339,SAMN20522448,SAMN21214569,SAL_QB6253AA,SAMN25228477
II	II [1],13,23:z:1,5	0	29	29	0.000319162		SAL_LB8157AA,SAL_NB1299AA,SAL_MB1246AA,SAL_MB0468AA,SAL_MB2533AA
I	Mishmarhaemek	0	29	29	0.000319162		SAL_PB8964AA,SAL_HB0132AA,SAL_JB4549AA,SAL_TA8511AA,SAL_YA3460AA
I	Nigeria	0	29	29	0.000319162		SAL_GB5006AA,SAL_GB4677AA,SAL_ZA8221AA,SAL_JB5532AA,SAL_AB8358AA
I	I 9,46,27:d:1,7	28	0	28	0.000308156	Antigenic forumula not in WKL Scheme. This is a possilbe SeqSero error. See File S1, discussion of O:9,46 and O:9,46,27 probes	SAMN19270163,SAMN20153891,SAMN27959467,SAMN32979762,SAMN13494306
I	Ituri	0	27	27	0.000297151		SAL_XA7527AA,SAL_DB6992AA,SAL_KB5410AA,SAL_IB6830AA,SAL_XA8100AA
I	Apapa	11	15	26	0.000286145		SAL_FB1874AA,SAL_MB4020AA,SAL_MB7365AA,SAL_IB1441AA,SAMN23167026
IIIb	IIIb 50:r:z	7	19	26	0.000286145		SAL_DB0446AA,SAMN32224749,SAL_DB0452AA,SAL_AB1410AA,SAL_MB8851AA
I	Brancaster	0	25	25	0.000275139		SAL_FB3306AA,SAL_XA8175AA,SAL_XA8063AA,SAL_XA8185AA,SAL_LB8310AA
IIIb	IIIb 61:i:z	2	23	25	0.000275139		SAL_MB2627AA,SAL_MB2736AA,SAL_MB2688AA,SAL_QA8797AA,SAL_AB9360AA
I	Lexington	4	21	25	0.000275139		SAMN26214591,SAL_PA7663AA,SAL_CB5364AA,SAMN21855232,SAL_HB9764AA
I	Wangata	2	23	25	0.000275139		SAL_UA6208AA,SAL_TA2764AA,SAL_NB1869AA,SAMN18106871,SAMN35228830
I	Hessarek	0	24	24	0.000264134		SAL_SA6773AA,SAL_NB1339AA,SAL_LB9259AA,SAL_LB9237AA,SAL_LB9260AA
I	Matopeni	4	20	24	0.000264134		SAL_WA1684AA,SAL_IB3571AA,SAL_MB7358AA,SAMN08773302,SAMN09428294
I	Nima	10	14	24	0.000264134		SAL_PB7992AA,SAMN08638949,SAL_VA0385AA,SAMN32310768,SAL_GB4020AA
I	Nottingham	2	22	24	0.000264134		SAL_IB8939AA,SAL_IB8933AA,SAL_IB8957AA,SAL_SA3856AA,SAL_VA0753AA
I	Perth	0	24	24	0.000264134		SAL_SB2693AA,SAL_SB2719AA,SAL_SB2726AA,SAL_SB2685AA,SAL_SB2706AA
I	Umbilo	0	24	24	0.000264134		SAL_QB3554AA,SAL_GB8021AA,SAL_HB4173AA,SAL_LB4442AA,SAL_HB5412AA
I	Vitkin	10	14	24	0.000264134		SAL_RB9001AA,SAL_RB9003AA,SAL_AB1359AA,SAMN30213192,SAMN25553086
I	Barranquilla	19	4	23	0.000253128		SAMN27568026,SAMN22227935,SAMN18875724,SAMN32662692,SAMN14645635
IV	IV 50:z4,z23:-	20	3	23	0.000253128		SAMN34140196,SAMN34140198,SAMN09293741,SAMN09293736,SAMN34031149
I	Hull	6	16	22	0.000242123		SAMN08616377,SAL_LB2065AA,SAL_NB0930AA,SAL_NB2020AA,SAL_TA7450AA
II	II 4:b:-	4	18	22	0.000242123		SAMN15588504,SAL_CB3372AA,SAL_NB2231AA,SAL_PB4461AA,SAL_GB5961AA
IIIb	IIIb 53:z10:z35	4	18	22	0.000242123		SAL_LB7002AA,SAL_MB3119AA,SAMN31276055,SAMN32610320,SAL_LB4860AA
IV	IV 43:z4,z23:-	6	16	22	0.000242123		SAL_RB7469AA,SAL_QA9794AA,SAMN14207143,SAMN14207145,SAMN22081247
I	Abaetetuba	6	15	21	0.000231117		SAL_AB9273AA,SAL_CB0703AA,SAMN31840437,SAL_OB6290AA,SAL_HB3667AA
I	Ibadan	0	21	21	0.000231117		SAL_LB8177AA,SAL_SA6407AA,SAL_JB8761AA,SAL_LB8167AA,SAL_HB7657AA
I	Kintambo	7	14	21	0.000231117		SAMN29599249,SAL_HB5095AA,SAL_EB7533AA,SAMN33949485,SAL_PB7642AA
I	Ruiru	10	11	21	0.000231117		SAMN34069174,SAL_BB6422AA,SAL_IB8322AA,SAL_SA4685AA,SAL_CB6953AA
I	Adjame	0	20	20	0.000220112		SAL_YA0726AA,SAL_YA5793AA,SAL_WA9990AA,SAL_GB5964AA,SAL_VA0602AA
I	Amager	10	10	20	0.000220112		SAMN11877180,SAL_IB8507AA,SAL_LB5690AA,SAMN33939723,SAL_JB3962AA
I	Arechavaleta	4	16	20	0.000220112		SAL_YA8181AA,SAL_MB1514AA,SAL_XA5685AA,SAMN08524750,SAL_JB5556AA
I	Ball	1	19	20	0.000220112		SAL_HB1837AA,SAL_IB4495AA,SAL_NB8856AA,SAL_NB7580AA,SAL_NB8675AA
I	Bonariensis	2	18	20	0.000220112		SAL_HB6458AA,SAL_FB2972AA,SAL_MB3548AA,SAL_MB1325AA,SAL_HB3689AA
I	I 9:z29:-	20	0	20	0.000220112		SAMN25076229,SAMN14775136,SAMN14892119,SAMN12715969,SAMN12715311
IV	IV 44:z4,z23:-	9	11	20	0.000220112		SAL_AB9586AA,SAMN18332687,SAL_NB6723AA,SAMN24439589,SAMN26977347
I	Kisangani	0	20	20	0.000220112		SAL_GB9457AA,SAL_QA6292AA,SAL_LB8313AA,SAL_MB6436AA,SAL_BB8668AA
I	Vinohrady	18	2	20	0.000220112		SAMN19156464,SAMN19156471,SAMN19156447,SAMN19156473,SAMN19156451
IV	IV 48:g,z51:-	14	5	19	0.000209106		SAMN20104235,SAMN26869998,SAMN34367197,SAMN32354641,SAMN17086797
I	Elomrane	0	18	18	0.0001981		SAL_SA5781AA,SAL_TA0905AA,SAL_CB1048AA,SAL_CB1045AA,SAL_IB7784AA
I	Fresno	15	3	18	0.0001981		SAMN31111490,SAMN18927037,SAMN27062125,SAMN25221399,SAMN10292989
IIIa	IIIa [1],13,23:g,z51:-	18	0	18	0.0001981		SAMN12587196,SAMN19372121,SAMN33971286,SAMN19221138,SAMN16380737
IV	IV 44:z36,[z38]:-	18	0	18	0.0001981		SAMN18822737,SAMN18822740,SAMN19856616,SAMN18822731,SAMN19024843
I	Krefeld	4	14	18	0.0001981		SAMN08963838,SAL_BB3140AA,SAMN31538195,SAL_IB4780AA,SAL_BB3283AA
I	Larochelle	3	15	18	0.0001981		SAL_WA0311AA,SAL_ZA1467AA,SAL_UA9563AA,SAMN33182560,SAL_KB7443AA
I	Gateshead	5	12	17	0.000187095		SAMN14775126,SAL_VA6915AA,SAMN09954711,SAL_UA7053AA,SAL_IB1653AA
I	I 3,10:-:1,5	17	0	17	0.000187095		SAMN12775547,SAMN12775389,SAMN13057318,SAMN14050932,SAMN12775382
IIIb	IIIb 60:r:e,n,x,z15	12	5	17	0.000187095		SAMN28604952,SAL_BB7966AA,SAMN13047599,SAMN34140489,SAMN17047417
I	Inverness	16	1	17	0.000187095		SAMN31063714,SAMN28898225,SAMN32093424,SAMN31647100,SAMN28164583
I	Putten	9	8	17	0.000187095		SAMN08638963,SAMN25521776,SAL_KB3990AA,SAL_QB5640AA,SAL_SA6747AA
I	Saphra	1	16	17	0.000187095		SAL_PB4235AA,SAL_PB4219AA,SAL_SA7600AA,SAL_MB8963AA,SAL_MB8941AA
I	Sokode	0	17	17	0.000187095		SAL_HB1504AA,SAL_DB6362AA,SAL_EB8003AA,SAL_HB2199AA,SAL_LB5348AA
I	Birkenhead	0	15	15	0.000165084		SAL_FB9282AA,SAL_HB1396AA,SAL_BB6799AA,SAL_HB1732AA,SAL_FB9307AA
I	Hato	0	15	15	0.000165084		SAL_SA7236AA,SAL_QB0395AA,SAL_KB4696AA,SAL_AB1511AA,SAL_UA9868AA
I	Kumasi	9	6	15	0.000165084		SAMN08930600,SAMN09784574,SAMN08930552,SAMN08930448,SAL_VA2598AA
IIIa	IIIa 48:z4,z24:-	11	3	14	0.000154078		SAL_CB0195AA,SAMN29218044,SAMN30196635,SAL_IB2499AA,SAMN26659784
IIIb	IIIb 61:l,v:z35	1	13	14	0.000154078		SAL_HB1364AA,SAL_CB1749AA,SAL_HB1767AA,SAL_NB2916AA,SAL_JB6451AA
I	Jerusalem	0	14	14	0.000154078		SAL_GB4208AA,SAL_GB4221AA,SAL_GB4210AA,SAL_GB4214AA,SAL_GB4216AA
I	Orientalis	5	9	14	0.000154078		SAL_HB5654AA,SAL_MB2972AA,SAL_IB1381AA,SAMN09464491,SAMN08930535
I	Essen	0	13	13	0.000143073		SAL_IB9867AA,SAL_HB8513AA,SAL_NB1069AA,SAL_PB7981AA,SAL_XA5209AA
I	Florida	11	2	13	0.000143073		SAL_WA4838AA,SAMN28684137,SAMN31685045,SAMN12135166,SAMN34140193
I	Fluntern	8	5	13	0.000143073		SAMN08955955,SAL_HB7637AA,SAL_FB1124AA,SAL_FB7571AA,SAMN09045342
IIIa	IIIa 48:g,z51:-	11	2	13	0.000143073		SAMN32644310,SAMN26506777,SAMN16563785,SAMN21328650,SAMN12642787
IIIb	IIIb 47:k:z35	3	10	13	0.000143073		SAL_AB9697AA,SAL_BB0455AA,SAL_BB0547AA,SAMN24116517,SAMN30875004
I	Kisarawe	10	3	13	0.000143073		SAL_HB9281AA,SAL_VA2144AA,SAMN19108918,SAMN18585605,SAL_NB1905AA
I	Apeyeme	1	11	12	0.000132067		SAL_HB2396AA,SAL_QB6027AA,SAL_HB2365AA,SAL_WA9070AA,SAL_AB9618AA
I	Grumpensis	2	10	12	0.000132067		SAL_UA7206AA,SAL_KB2529AA,SAL_TA0390AA,SAL_CB7559AA,SAMN20880130
I	Herston	1	11	12	0.000132067		SAL_XA8215AA,SAL_NB0931AA,SAL_XA8206AA,SAL_XA8195AA,SAL_LB4924AA
IV	IV [1],40:z4,z32:-	8	4	12	0.000132067		SAMN14145441,SAL_PB1983AA,SAMN31207918,SAL_QB5180AA,SAL_LB1752AA
I	Lattenkamp	6	6	12	0.000132067		SAMN32331854,SAL_HB6662AA,SAL_JB6530AA,SAMN32542987,SAMN15376853
I	Stourbridge	0	12	12	0.000132067		SAL_MB7313AA,SAL_EB8179AA,SAL_UA9565AA,SAL_AB9097AA,SAL_WA3345AA
I	Vejle	0	12	12	0.000132067		SAL_EB7841AA,SAL_NB2054AA,SAL_NB1146AA,SAL_EB7842AA,SAL_LB3638AA
I	Waycross	2	10	12	0.000132067		SAL_MB8670AA,SAL_CB3066AA,SAMN21367258,SAL_UA5856AA,SAL_NB1150AA
I	Anecho	1	10	11	0.000121061		SAL_IB2546AA,SAL_TA6553AA,SAL_HB9270AA,SAL_LB1412AA,SAL_MB8838AA
I	Freetown	3	8	11	0.000121061		SAL_ZA5911AA,SAL_GB2641AA,SAL_JB7377AA,SAL_NB6891AA,SAL_FB3162AA
I	Kingabwa	0	11	11	0.000121061		SAL_ZA0162AA,SAL_IB5596AA,SAL_QA8185AA,SAL_VA1055AA,SAL_RA0329AA
I	Plymouth	1	10	11	0.000121061		SAL_CB1687AA,SAL_QB1178AA,SAMN32252656,SAL_KB5186AA,SAL_FB1089AA
I	Tucson	11	0	11	0.000121061		SAMN19024160,SAMN19024219,SAMN19024793,SAMN19024871,SAMN19024187
I	Agoueve	4	6	10	0.000110056		SAMN14008323,SAL_XA4620AA,SAMN14008314,SAMN14008326,SAL_MB0194AA
I	Bury	0	10	10	0.000110056		SAL_IB6993AA,SAL_JB7385AA,SAL_IB6985AA,SAL_JB4495AA,SAL_JB7404AA
II	II [1],13,23:g,m,[s],t:[e,n,x]	0	10	10	0.000110056		SAL_KB0409AA,SAL_LB6854AA,SAL_PB7485AA,SAL_IB8982AA,SAL_LB6660AA
I	Landala	0	10	10	0.000110056		SAL_JB9293AA,SAL_JB2864AA,SAL_JB2865AA,SAL_MB1110AA,SAL_KB5593AA
I	Lille	8	2	10	0.000110056		SAL_CB1409AA,SAMN16392394,SAMN11655306,SAMN31760470,SAMN14430574
I	Lomalinda	7	3	10	0.000110056		SAMN20584661,SAMN16729846,SAMN24035968,SAL_HB4678AA,SAL_IB3749AA
I	Uzaramo	2	8	10	0.000110056		SAL_TA8286AA,SAL_JB4935AA,SAL_RB2983AA,SAL_LB1743AA,SAL_NB4331AA
I	Veneziana	0	10	10	0.000110056		SAL_QB2456AA,SAL_NB4959AA,SAL_NB4329AA,SAL_DB6100AA,SAL_YA5800AA
I	Zanzibar	2	8	10	0.000110056		SAL_QA1484AA,SAL_TA7492AA,SAL_PB4450AA,SAMN16562903,SAL_PB2328AA
I	Ago	3	6	9	9.90502e-05		SAL_QB5470AA,SAMN08433139,SAL_QB5471AA,SAMN33902333,SAL_UA8686AA
I	Galiema	0	9	9	9.90502e-05		SAL_EB8434AA,SAL_GB7554AA,SAL_HB2297AA,SAL_ZA9939AA,SAL_ZA5969AA
IIIb	IIIb 61:(k):z53	0	9	9	9.90502e-05		SAL_IB0475AA,SAL_KB7147AA,SAL_HB5118AA,SAL_KB7386AA,SAL_KB7397AA
IV	IV 45:g,z51:-	5	4	9	9.90502e-05		SAL_RB8656AA,SAL_YA0720AA,SAMN18636343,SAMN21156464,SAMN30079331
I	Mokola	0	9	9	9.90502e-05		SAL_PB6438AA,SAL_PB6449AA,SAL_PB6455AA,SAL_SA6781AA,SAL_PB6444AA
I	Nchanga	0	9	9	9.90502e-05		SAL_UA6188AA,SAL_JB0664AA,SAL_WA6305AA,SAL_SA5865AA,SAL_SA6128AA
I	Sundsvall	1	8	9	9.90502e-05		SAL_BB9168AA,SAL_QB0507AA,SAL_BB9193AA,SAL_SB3345AA,SAL_BB9202AA
I	Teko	2	7	9	9.90502e-05		SAL_HB9159AA,SAMN11101114,SAL_OA0186AA,SAL_VA0861AA,SAL_HB9141AA
x bongori	48:z81:-	4	4	8	8.80446e-05		SAMN08627946,SAL_BB6468AA,SAMN23167028,SAL_XA1108AA,SAMN08799546
I	Aba	0	8	8	8.80446e-05		SAL_SA7526AA,SAL_CB6728AA,SAL_IB9894AA,SAL_BB2873AA,SAL_NB8639AA
I	Augustenborg	0	8	8	8.80446e-05		SAL_ZA3321AA,SAL_VA9724AA,SAL_VA0849AA,SAL_ZA5718AA,SAL_IB1571AA
I	Bochum	0	8	8	8.80446e-05		SAL_AB8360AA,SAL_PB9767AA,SAL_IB0758AA,SAL_FB2637AA,SAL_FB1708AA
I	Carmel	0	8	8	8.80446e-05		SAL_QB5216AA,SAL_WA3440AA,SAL_WA3305AA,SAL_QB5467AA,SAL_QB5468AA
I	Goettingen	3	5	8	8.80446e-05		SAMN30106607,SAL_PB2346AA,SAMN08865481,SAL_ZA2607AA,SAL_LB6378AA
I	Guinea	7	1	8	8.80446e-05		SAMN20770682,SAMN20972879,SAMN09754765,SAMN08865570,SAMN19241700
IIIa	IIIa 48:z4,z23:-	2	6	8	8.80446e-05		SAL_FB3978AA,SAMN10874050,SAL_DB9083AA,SAL_OB9391AA,SAMN23492162
IIIa	IIIa 53:z4,z23:-	6	2	8	8.80446e-05		SAMN15959265,SAL_GB1188AA,SAMN15959973,SAMN08898091,SAMN15959771
IIIb	IIIb 61:i:z53	3	5	8	8.80446e-05		SAL_FB2761AA,SAMN16294048,SAMN16294049,SAL_KB5048AA,SAL_KB3408AA
IIIb	IIIb 65:z10:e,n,x,z15	2	6	8	8.80446e-05		SAL_MB1073AA,SAMN26656976,SAL_YA0233AA,SAL_FB5243AA,SAL_LB6079AA
I	Kaapstad	1	7	8	8.80446e-05		SAL_JB7062AA,SAL_CB1275AA,SAL_CB8988AA,SAMN21024038,SAL_IB4286AA
I	Kibi	0	8	8	8.80446e-05		SAL_JB6378AA,SAL_QB4739AA,SAL_VA0803AA,SAL_EB3619AA,SAL_XA7290AA
I	Lagos	0	8	8	8.80446e-05		SAL_NB8683AA,SAL_WA4464AA,SAL_OB2585AA,SAL_XA4491AA,SAL_ZA3334AA
I	Offa	2	6	8	8.80446e-05		SAL_RA0863AA,SAMN18742055,SAL_FB6707AA,SAL_SA4876AA,SAL_UA2960AA
I	Shubra	0	8	8	8.80446e-05		SAL_HB6450AA,SAL_YA7377AA,SAL_IB6183AA,SAL_ZA9929AA,SAL_KB5058AA
I	Szentes	0	8	8	8.80446e-05		SAL_SA2548AA,SAL_CB8076AA,SAL_CB1747AA,SAL_AB0323AA,SAL_XA4150AA
I	Weslaco	1	7	8	8.80446e-05		SAL_AB1056AA,SAL_SA4395AA,SAL_AB1058AA,SAMN34155758,SAL_SA4393AA
I	Adabraka	0	7	7	7.70391e-05		SAL_JB7894AA,SAL_SA4750AA,SAL_JB1090AA,SAL_IB3624AA,SAL_KB7144AA
I	I 4:d:-	7	0	7	7.70391e-05		SAMN19488202,SAMN25512720,SAMN12930383,SAMN16424454,SAMN25901346
I	I 9,46,27:e,h:1,6	7	0	7	7.70391e-05	Antigenic forumula not in WKL Scheme. This is a possilbe SeqSero error. See File S1, discussion of O:9,46 and O:9,46,27 probes	SAMN17576145,SAMN15824433,SAMN14317218,SAMN26816166,SAMN27293439
II	II 16:g,[m],[s],t:[1,5]	0	7	7	7.70391e-05		SAL_HB3792AA,SAL_FB3654AA,SAL_QB8067AA,SAL_IB2662AA,SAL_JB4218AA
II	II 47:b:e,n,x,z15	1	6	7	7.70391e-05		SAL_LB2669AA,SAL_CB9346AA,SAL_QA7361AA,SAL_EB1470AA,SAL_ZA2609AA
II	II 58:l,z13,z28:z6	2	5	7	7.70391e-05		SAL_HB6516AA,SAL_CB6948AA,SAL_JB8502AA,SAMN25374524,SAL_HB0819AA
IIIa	IIIa 13,23:z4,z23,[z32]:-	2	5	7	7.70391e-05		SAL_PA8006AA,SAL_CB3376AA,SAL_QA1471AA,SAMN34218090,SAMN32818085
IIIb	IIIb 18:l,v:z	3	4	7	7.70391e-05		SAMN12135149,SAL_SB2501AA,SAL_BB0483AA,SAMN27623791,SAL_MB1123AA
IIIb	IIIb 50:r:z35	0	7	7	7.70391e-05		SAL_BB0655AA,SAL_YA6825AA,SAL_LB3379AA,SAL_RA0439AA,SAL_KB3960AA
IIIb	IIIb 60:r:z	2	5	7	7.70391e-05		SAMN13853736,SAL_BB0542AA,SAMN34174471,SAL_BB0552AA,SAL_PB8136AA
IIIb	IIIb 61:k:z35	1	6	7	7.70391e-05		SAL_BB0472AA,SAMN08773722,SAL_EB6136AA,SAL_JB0368AA,SAL_BB0487AA
I	Ikeja	7	0	7	7.70391e-05		SAMN21021588,SAMN21206982,SAMN21206980,SAMN21021589,SAMN21206981
IV	IV [1],44:z4,z32:-	3	4	7	7.70391e-05		SAL_DB7483AA,SAL_LB5750AA,SAL_AB8484AA,SAMN28683321,SAL_AB9696AA
I	Kenya	0	7	7	7.70391e-05		SAL_BB2440AA,SAL_YA0729AA,SAL_RA3250AA,SAL_TA0925AA,SAL_PB7633AA
I	Kimuenza	0	7	7	7.70391e-05		SAL_LB4886AA,SAL_MB3088AA,SAL_ZA2254AA,SAL_EB7509AA,SAL_ZA1469AA
I	Llandoff	4	3	7	7.70391e-05		SAL_YA1083AA,SAMN31832935,SAL_KB7425AA,SAMN11634767,SAMN34405730
I	Lome	2	5	7	7.70391e-05		SAL_MB3123AA,SAMN31571222,SAL_FB2969AA,SAMN30648152,SAL_JB6329AA
I	Wagenia	0	7	7	7.70391e-05		SAL_IB0127AA,SAL_XA0593AA,SAL_DB1916AA,SAL_LB0446AA,SAL_BB3938AA
I	Ank	0	6	6	6.60335e-05		SAL_DB8723AA,SAL_WA3434AA,SAL_JB6522AA,SAL_EB2107AA,SAL_XA6510AA
I	Curacao	1	5	6	6.60335e-05		SAMN09101007,SAL_GB6589AA,SAL_JB9598AA,SAL_SA6253AA,SAL_AB8961AA
I	Elisabethville	0	6	6	6.60335e-05		SAL_BB8508AA,SAL_IB2543AA,SAL_XA6658AA,SAL_VA2265AA,SAL_CB7561AA
I	I 13:d:e,n,x	6	0	6	6.60335e-05	Antigenic forumula not in WKL Scheme.	SAMN20770688,SAMN19986644,SAMN20308070,SAMN31253085,SAMN25936522
II	II [1],13,23:g,t:1,5	0	6	6	6.60335e-05		SAL_OB9603AA,SAL_XA3189AA,SAL_MB3616AA,SAL_MB5529AA,SAL_XA4053AA
II	II 21:g,[m],[s],t:-	0	6	6	6.60335e-05		SAL_MB8113AA,SAL_FB1330AA,SAL_RB6595AA,SAL_HB5689AA,SAL_MB7604AA
II	II 48:d:z6	1	5	6	6.60335e-05		SAL_BB2888AA,SAL_BB0529AA,SAL_IB1782AA,SAL_ZA8190AA,SAMN16709631
IIIb	IIIb (6),14:z10:z	0	6	6	6.60335e-05		SAL_DB2582AA,SAL_JB7060AA,SAL_NB6720AA,SAL_BB2375AA,SAL_AB9667AA
IIIb	IIIb 38:(k):z35	6	0	6	6.60335e-05		SAMN35058433,SAMN11997450,SAMN35058436,SAMN14145817,SAMN11079022
IIIb	IIIb 61:l,v:1,5,7	6	0	6	6.60335e-05		SAMN26853100,SAMN25519062,SAMN35131755,SAMN18636340,SAMN19797453
I	Kambole	0	6	6	6.60335e-05		SAL_XA3178AA,SAL_AB0526AA,SAL_JB9688AA,SAL_SA5974AA,SAL_YA9122AA
I	Kaneshie	0	6	6	6.60335e-05		SAL_CB1704AA,SAL_AB0585AA,SAL_DB6879AA,SAL_ZA0143AA,SAL_ZA4920AA
I	Kirkee	0	6	6	6.60335e-05		SAL_QA1427AA,SAL_DB9616AA,SAL_PA9513AA,SAL_ZA5791AA,SAL_UA6051AA
I	Menston	0	6	6	6.60335e-05		SAL_LB4245AA,SAL_YA7421AA,SAL_UA6103AA,SAL_CB1736AA,SAL_VA2023AA
I	Nijmegen	0	6	6	6.60335e-05		SAL_PA1188AA,SAL_PA1158AA,SAL_PA1159AA,SAL_PA1186AA,SAL_PA1194AA
I	Onireke	0	6	6	6.60335e-05		SAL_LB9167AA,SAL_MB1507AA,SAL_ZA0005AA,SAL_ZA0160AA,SAL_LB9475AA
I	Oritamerin	1	5	6	6.60335e-05		SAL_MB3336AA,SAMN33580348,SAL_LB3934AA,SAL_QB5650AA,SAL_QB5176AA
I	Othmarschen	0	6	6	6.60335e-05		SAL_MB6955AA,SAL_MB6956AA,SAL_MB6954AA,SAL_QA2235AA,SAL_OB0797AA
I	Pensacola	6	0	6	6.60335e-05		SAMN31285988,SAMN34140040,SAMN30600533,SAMN08242703,SAMN34264840
I	Ridge	0	6	6	6.60335e-05		SAL_XA5093AA,SAL_KB1751AA,SAL_XA4085AA,SAL_KB4699AA,SAL_KB3938AA
I	Tudu	0	6	6	6.60335e-05		SAL_CB2450AA,SAL_JB8524AA,SAL_NB4628AA,SAL_HB6556AA,SAL_PB9764AA
I	Ughelli	0	6	6	6.60335e-05		SAL_LB6372AA,SAL_GB6303AA,SAL_BB9826AA,SAL_IB0904AA,SAL_GB2418AA
I	Westminster	0	6	6	6.60335e-05		SAL_MB3103AA,SAL_NB4852AA,SAL_NB4855AA,SAL_MB3101AA,SAL_KB6233AA
I	Berkeley	0	5	5	5.50279e-05		SAL_RA0810AA,SAL_VA1352AA,SAL_WA5137AA,SAL_LB9987AA,SAL_MB9918AA
I	Brazil	2	3	5	5.50279e-05		SAMN29755243,SAMN09788583,SAL_GB3041AA,SAL_GB4519AA,SAL_IB9857AA
I	Butantan	3	2	5	5.50279e-05		SAMN12775383,SAMN12775549,SAMN13057316,SAL_BB3774AA,SAL_KB5802AA
I	Eschweiler	0	5	5	5.50279e-05		SAL_KB6221AA,SAL_KB6242AA,SAL_KB6252AA,SAL_MB3523AA,SAL_MB3553AA
I	I 9,46:e,h:1,6	5	0	5	5.50279e-05	Antigenic forumula not in WKL Scheme. This is a possilbe SeqSero error. See File S1, discussion of O:9,46 and O:9,46,27 probes	SAMN12692697,SAMN11320792,SAMN13446709,SAMN12127341,SAMN31538092
II	II 21:f,g,t:-	5	0	5	5.50279e-05		SAMN19406508,SAMN19406505,SAMN28816889,SAMN30080163,SAMN31535843
II	II 42:b:e,n,x,z15	0	5	5	5.50279e-05		SAL_ZA5767AA,SAL_BB0563AA,SAL_BB7598AA,SAL_GB6309AA,SAL_MB1078AA
II	II 47:b:1,5	5	0	5	5.50279e-05		SAMN31573766,SAMN19241341,SAMN19241666,SAMN19291434,SAMN19291469
II	II 60:z10:z39	5	0	5	5.50279e-05		SAMN16666625,SAMN16666877,SAMN16666954,SAMN16666942,SAMN16728234
IIIa	IIIa 18:z4,z23:-	4	1	5	5.50279e-05		SAMN08823500,SAMN31290689,SAMN31168181,SAMN31408253,SAL_JB8534AA
IIIb	IIIb 48:z52:z	2	3	5	5.50279e-05		SAMN20286221,SAMN24247628,SAL_NB8589AA,SAL_OB1032AA,SAL_PB0375AA
IIIb	IIIb 65:(k):z53	2	3	5	5.50279e-05		SAMN30050657,SAMN32933955,SAL_AB9174AA,SAL_EB3364AA,SAL_IB0880AA
I	Jos	0	5	5	5.50279e-05		SAL_PB4176AA,SAL_PB4192AA,SAL_PB4198AA,SAL_PB4234AA,SAL_PB4343AA
I	Jukestown	0	5	5	5.50279e-05		SAL_UA5946AA,SAL_VA0308AA,SAL_RB8204AA,SAL_ZA3168AA,SAL_ZA3170AA
I	Kuessel	0	5	5	5.50279e-05		SAL_RA2840AA,SAL_AB0654AA,SAL_JB6328AA,SAL_KB9651AA,SAL_LB0040AA
I	Leeuwarden	1	4	5	5.50279e-05		SAMN29493297,SAL_DB1421AA,SAL_DB5600AA,SAL_OB1038AA,SAL_OB1446AA
I	Leiden	4	1	5	5.50279e-05		SAMN19025209,SAMN19025329,SAMN19026364,SAMN19026474,SAL_IB7791AA
I	Mgulani	0	5	5	5.50279e-05		SAL_LB0162AA,SAL_OA1536AA,SAL_RA1437AA,SAL_RA1994AA,SAL_WA3700AA
I	Michigan	3	2	5	5.50279e-05		SAMN08579744,SAMN31313663,SAMN23958438,SAL_NB5241AA,SAL_RB7538AA
I	Millesi	0	5	5	5.50279e-05		SAL_QA7686AA,SAL_SA6014AA,SAL_TA5216AA,SAL_UA6418AA,SAL_VA0162AA
I	Nikolaifleet	0	5	5	5.50279e-05		SAL_DB9654AA,SAL_GB2476AA,SAL_HB3981AA,SAL_EB5238AA,SAL_EB5304AA
I	Pretoria	0	5	5	5.50279e-05		SAL_LB3637AA,SAL_MB9917AA,SAL_OB7027AA,SAL_SB2498AA,SAL_SB3159AA
I	Roodepoort	4	1	5	5.50279e-05		SAMN20010208,SAMN29011489,SAMN29903041,SAMN12527121,SAL_LB8802AA
I	Salford	1	4	5	5.50279e-05		SAMN34023500,SAL_YA9128AA,SAL_HB5436AA,SAL_JB2651AA,SAL_RB0871AA
I	Tamberma	2	3	5	5.50279e-05		SAMN26659728,SAMN32731548,SAL_QA4070AA,SAL_VA1309AA,SAL_WA9983AA
I	Aqua	1	3	4	4.40223e-05		SAMN32930972,SAL_UA5338AA,SAL_YA3498AA,SAL_KB1299AA
I	Bessi	0	4	4	4.40223e-05		SAL_MB5651AA,SAL_MB6452AA,SAL_MB6732AA,SAL_MB7076AA
I	Bispebjerg	0	4	4	4.40223e-05		SAL_IB0452AA,SAL_JB3187AA,SAL_OB1257AA,SAL_DB1277AA
I	Brazzaville	0	4	4	4.40223e-05		SAL_SA6355AA,SAL_YA0730AA,SAL_AB9175AA,SAL_NB3361AA
I	Chandans	0	4	4	4.40223e-05		SAL_LB9062AA,SAL_MB1052AA,SAL_MB2393AA,SAL_PB7670AA
I	Dakar	0	4	4	4.40223e-05		SAL_NB0554AA,SAL_NB1089AA,SAL_NB3293AA,SAL_NB3350AA
I	Eboko	0	4	4	4.40223e-05		SAL_EB3622AA,SAL_FB1887AA,SAL_FB2549AA,SAL_FB3279AA
I	Fortune	0	4	4	4.40223e-05		SAL_DB9370AA,SAL_IB6316AA,SAL_MB7099AA,SAL_MB7354AA
I	Gamaba	0	4	4	4.40223e-05		SAL_DB1744AA,SAL_DB1912AA,SAL_DB1937AA,SAL_DB1971AA
I	Garoli	0	4	4	4.40223e-05		SAL_ZA9838AA,SAL_LB9061AA,SAL_MB1474AA,SAL_NB3310AA
I	Gatuni	1	3	4	4.40223e-05		SAMN30596248,SAL_RA0747AA,SAL_YA8567AA,SAL_HB4504AA
I	Georgia	3	1	4	4.40223e-05		SAMN12581593,SAMN12581591,SAMN16562949,SAL_LB0156AA
I	Hofit	0	4	4	4.40223e-05		SAL_LB6098AA,SAL_MB1460AA,SAL_DB0195AA,SAL_DB0198AA
I	I 13,22:r:-	0	4	4	4.40223e-05		SAL_JB1119AA,SAL_JB4471AA,SAL_JB9311AA,SAL_PB8543AA
II	II 48:z10:[1,5]	0	4	4	4.40223e-05		SAL_YA3389AA,SAL_BB0506AA,SAL_KB5890AA,SAL_NB8644AA
II	II 6,7:k:[z6]	0	4	4	4.40223e-05		SAL_YA7009AA,SAL_RB7495AA,SAL_RB7502AA,SAL_RB7508AA
IIIb	IIIb 16:z10:e,n,x,z15	1	3	4	4.40223e-05		SAMN14145670,SAL_OB6170AA,SAL_OB6192AA,SAL_OB6197AA
IIIb	IIIb 35:k:e,n,x,z15	0	4	4	4.40223e-05		SAL_BB0708AA,SAL_EB8241AA,SAL_HB5728AA,SAL_JB5540AA
IIIb	IIIb 42:(k):z35	0	4	4	4.40223e-05		SAL_QA8201AA,SAL_MB1342AA,SAL_ZA6484AA,SAL_CB0925AA
IIIb	IIIb 47:k:z53	1	3	4	4.40223e-05		SAMN30630597,SAL_BB0714AA,SAL_HB4478AA,SAL_QB0493AA
IIIb	IIIb 47:z10:z35	0	4	4	4.40223e-05		SAL_XA9847AA,SAL_ZA2585AA,SAL_FB0241AA,SAL_FB7565AA
IIIb	IIIb 50:l,v:z35	0	4	4	4.40223e-05		SAL_YA9847AA,SAL_ZA8477AA,SAL_BB0512AA,SAL_EB2106AA
IIIb	IIIb 60:z52:z53	2	2	4	4.40223e-05		SAMN23099555,SAMN34218322,SAL_QA7862AA,SAL_AB9413AA
IIIb	IIIb 61:c:z35	0	4	4	4.40223e-05		SAL_QA0525AA,SAL_BB0508AA,SAL_PB4451AA,SAL_RB8835AA
IIIb	IIIb 65:l,v:z	2	2	4	4.40223e-05		SAMN15314493,SAMN20428551,SAL_BB0477AA,SAL_BB0534AA
IIIb	IIIb 65:z52:z	0	4	4	4.40223e-05		SAL_DB3799AA,SAL_FB1070AA,SAL_FB1861AA,SAL_RB0427AA
IV	IV 44:g,z51:-	0	4	4	4.40223e-05		SAL_QA9860AA,SAL_BB0528AA,SAL_MB6972AA,SAL_MB7071AA
I	Jodhpur	3	1	4	4.40223e-05		SAMN11079862,SAMN12821714,SAMN13977514,SAL_PB5843AA
I	Kasenyi	0	4	4	4.40223e-05		SAL_CB7207AA,SAL_EB0809AA,SAL_GB5921AA,SAL_GB9424AA
I	Legon	0	4	4	4.40223e-05		SAL_AB1112AA,SAL_XA8106AA,SAL_XA8118AA,SAL_XA8154AA
I	Neukoelln	0	4	4	4.40223e-05		SAL_RA2881AA,SAL_SA6157AA,SAL_VA0830AA,SAL_QB1608AA
I	Nyanza	2	2	4	4.40223e-05		SAMN20326318,SAMN29379137,SAL_LB4910AA,SAL_RB2375AA
I	Obogu	1	3	4	4.40223e-05		SAMN32470396,SAL_NB2799AA,SAL_NB6726AA,SAL_PB8552AA
I	Ordonez	0	4	4	4.40223e-05		SAL_SA7643AA,SAL_CB1401AA,SAL_FB0497AA,SAL_GB2908AA
I	Parkroyal	0	4	4	4.40223e-05		SAL_RA7355AA,SAL_TA6754AA,SAL_PB6465AA,SAL_RB0479AA
I	Stockholm	0	4	4	4.40223e-05		SAL_XA7600AA,SAL_ZA4904AA,SAL_QB7364AA,SAL_MB5984AA
I	Suelldorf	1	3	4	4.40223e-05		SAMN08773471,SAL_GB4608AA,SAL_GB4629AA,SAL_MB7255AA
I	Taksony	4	0	4	4.40223e-05		SAMN13682963,SAMN18779850,SAMN16129026,SAMN16129132
I	Texas	1	3	4	4.40223e-05		SAMN16666856,SAL_UA5286AA,SAL_SA4605AA,SAL_FB3454AA
I	Toucra	2	2	4	4.40223e-05		SAMN19406507,SAMN25936895,SAL_WA1295AA,SAL_KB6939AA
I	Trachau	0	4	4	4.40223e-05		SAL_NB8634AA,SAL_MB6939AA,SAL_MB6940AA,SAL_MB6949AA
I	Tshiongwe	0	4	4	4.40223e-05		SAL_AB0262AA,SAL_AB0965AA,SAL_IB2838AA,SAL_JB1146AA
I	Westhampton	4	0	4	4.40223e-05		SAMN10258765,SAMN13003150,SAMN12715471,SAMN12715511
I	Yaba	0	4	4	4.40223e-05		SAL_CB2026AA,SAL_CB9997AA,SAL_NB3492AA,SAL_XA8451AA
I	Agodi	0	3	3	3.30167e-05		SAL_XA7531AA,SAL_XA8153AA,SAL_XA8169AA
I	Amersfoort	1	2	3	3.30167e-05		SAMN34421752,SAL_TA5218AA,SAL_JB4846AA
I	Anderlecht	0	3	3	3.30167e-05		SAL_PA1166AA,SAL_PA1184AA,SAL_PA1192AA
I	Antsalova	0	3	3	3.30167e-05		SAL_TA2913AA,SAL_HB3577AA,SAL_HB3581AA
I	Banana	3	0	3	3.30167e-05		SAMN08638875,SAMN10988658,SAMN31430949
I	Bandia	0	3	3	3.30167e-05		SAL_GB7965AA,SAL_GB7969AA,SAL_PB5014AA
I	Belfast	0	3	3	3.30167e-05		SAL_BB6800AA,SAL_BB6801AA,SAL_BB6805AA
I	Bolton	0	3	3	3.30167e-05		SAL_WA3470AA,SAL_BB8509AA,SAL_MB7261AA
I	Businga	0	3	3	3.30167e-05		SAL_VA0681AA,SAL_OB5549AA,SAL_OB5554AA
I	Canada	0	3	3	3.30167e-05		SAL_LB2993AA,SAL_LB3389AA,SAL_OB1452AA
I	Chicago	0	3	3	3.30167e-05		SAL_SA6156AA,SAL_NB8709AA,SAL_QB0514AA
I	Dakota	0	3	3	3.30167e-05		SAL_FB6045AA,SAL_FB6174AA,SAL_IB1035AA
I	Daytona	2	1	3	3.30167e-05		SAMN30934010,SAMN32600862,SAL_FB6708AA
I	Denver	3	0	3	3.30167e-05		SAMN16562927,SAMN28885424,SAMN29376300
I	Drac	3	0	3	3.30167e-05		SAMN21021583,SAMN21021584,SAMN21021585
I	Farmsen	0	3	3	3.30167e-05		SAL_QB1595AA,SAL_NB6499AA,SAL_RB7387AA
I	I 4:r:-	1	2	3	3.30167e-05		SAMN12930391,SAL_VA0106AA,SAL_VA2092AA
I	I 45:b:-	3	0	3	3.30167e-05		SAMN08467148,SAMN08774284,SAMN09405169
I	I 47:z4,z23:-	3	0	3	3.30167e-05		SAMN32896672,SAMN15731232,SAMN29421060
I	I 7:e,h:-	3	0	3	3.30167e-05		SAMN11360149,SAMN14080510,SAMN10695690
I	I 9,46:l,z13:1,5	3	0	3	3.30167e-05	Antigenic forumula not in WKL Scheme. This is a possilbe SeqSero error. See File S1, discussion of O:9,46 and O:9,46,27 probes	SAMN30630591,SAMN13154171,SAMN25076193
II	II [1],4,12,27:z:e,n,x	0	3	3	3.30167e-05		SAL_FB4545AA,SAL_KB5858AA,SAL_NB6932AA
II	II 18:z4,z23:-	0	3	3	3.30167e-05		SAL_KB0074AA,SAL_KB0688AA,SAL_KB0712AA
II	II 21:z10:[z6]	1	2	3	3.30167e-05		SAMN16794648,SAL_BB0488AA,SAL_GB4690AA
II	II 40:b:-	0	3	3	3.30167e-05		SAL_HB4563AA,SAL_IB0458AA,SAL_KB4212AA
IIIa	IIIa 41:z4,z24:-	0	3	3	3.30167e-05		SAL_GB5965AA,SAL_IB9058AA,SAL_JB3352AA
IIIa	IIIa 47:z4,z23:-	0	3	3	3.30167e-05		SAL_BB4423AA,SAL_BB6565AA,SAL_HB3983AA
IIIa	IIIa 56:z4,z23,z32:-	2	1	3	3.30167e-05		SAMN28165362,SAMN32876700,SAL_BB0719AA
IIIb	IIIb (6),14:b:e,n,x	0	3	3	3.30167e-05		SAL_RA3679AA,SAL_CB3319AA,SAL_MB4860AA
IIIb	IIIb 18:z10:e,n,x,z15	0	3	3	3.30167e-05		SAL_OB6175AA,SAL_OB6176AA,SAL_OB6177AA
IIIb	IIIb 35:r:e,n,x,z15	2	1	3	3.30167e-05		SAMN24806556,SAMN32929947,SAL_QA0743AA
IIIb	IIIb 35:r:z	1	2	3	3.30167e-05		SAMN28963063,SAL_PB4250AA,SAL_PB4274AA
IIIb	IIIb 38:k:z53	3	0	3	3.30167e-05		SAMN30312075,SAMN30312070,SAMN30312078
IIIb	IIIb 48:l,v:1,5,(7)	3	0	3	3.30167e-05		SAMN16666812,SAMN26866227,SAMN26866228
IIIb	IIIb 50:i:z	0	3	3	3.30167e-05		SAL_BB0494AA,SAL_BB0707AA,SAL_BB0720AA
IIIb	IIIb 50:r:z53	1	2	3	3.30167e-05		SAMN17967348,SAL_AB9721AA,SAL_JB6904AA
IIIb	IIIb 50:z52:z35	1	2	3	3.30167e-05		SAMN08524747,SAL_RA3463AA,SAL_JB0545AA
IIIb	IIIb 57:c:z	1	2	3	3.30167e-05		SAMN26722499,SAL_CB7566AA,SAL_QB5330AA
I	Kalamu	0	3	3	3.30167e-05		SAL_YA8557AA,SAL_ZA6186AA,SAL_CB8912AA
I	Karamoja	0	3	3	3.30167e-05		SAL_MB1084AA,SAL_QB5680AA,SAL_UA5869AA
I	Kinondoni	0	3	3	3.30167e-05		SAL_UA9940AA,SAL_IB8462AA,SAL_JB7408AA
I	Lansing	0	3	3	3.30167e-05		SAL_SA2456AA,SAL_SA2460AA,SAL_WA3977AA
I	Lawndale	0	3	3	3.30167e-05		SAL_TA5237AA,SAL_YA9854AA,SAL_IB4236AA
I	Louisiana	0	3	3	3.30167e-05		SAL_XA3286AA,SAL_BB6713AA,SAL_EB1343AA
I	Magumeri	0	3	3	3.30167e-05		SAL_FB0450AA,SAL_KB4906AA,SAL_NB8580AA
I	Mendoza	0	3	3	3.30167e-05		SAL_ZA9960AA,SAL_JB4261AA,SAL_JB4284AA
I	Ngili	0	3	3	3.30167e-05		SAL_UA9778AA,SAL_JB4529AA,SAL_EB8023AA
I	Ouagadougou	0	3	3	3.30167e-05		SAL_QA2674AA,SAL_RA2802AA,SAL_SA6618AA
I	Oudwijk	2	1	3	3.30167e-05		SAMN17944958,SAMN26510736,SAL_ZA0912AA
I	Praha	0	3	3	3.30167e-05		SAL_ZA2273AA,SAL_ZA3329AA,SAL_LB5687AA
I	Sangera	0	3	3	3.30167e-05		SAL_BB6802AA,SAL_CB6638AA,SAL_IB1040AA
I	Sao	0	3	3	3.30167e-05		SAL_JB3087AA,SAL_JB3125AA,SAL_JB8151AA
I	Techimani	0	3	3	3.30167e-05		SAL_NB3485AA,SAL_NB3501AA,SAL_PB7982AA
I	Teddington	0	3	3	3.30167e-05		SAL_QA6427AA,SAL_XA6487AA,SAL_MB1106AA
I	Telhashomer	0	3	3	3.30167e-05		SAL_RA7724AA,SAL_UA5381AA,SAL_ZA2619AA
I	Wedding	0	3	3	3.30167e-05		SAL_HB3992AA,SAL_MB7492AA,SAL_MB7580AA
I	Weston	0	3	3	3.30167e-05		SAL_PB7120AA,SAL_PB9096AA,SAL_HB5306AA
I	Widemarsh	3	0	3	3.30167e-05		SAMN13491031,SAMN23211558,SAMN15299258
I	Abortusovis	0	2	2	2.20112e-05		SAL_RB5102AA,SAL_RB5132AA
I	Anna	0	2	2	2.20112e-05		SAL_SA6299AA,SAL_IB7000AA
I	Australia	0	2	2	2.20112e-05		SAL_BB4430AA,SAL_EB7713AA
I	Benin	1	1	2	2.20112e-05		SAMN34251297,SAL_VA1101AA
I	Bergen	1	1	2	2.20112e-05		SAMN10461433,SAL_UA0002AA
I	Blijdorp	0	2	2	2.20112e-05		SAL_AB0357AA,SAL_NB8597AA
I	Bracknell	0	2	2	2.20112e-05		SAL_SA4786AA,SAL_GB3040AA
I	Bradford	0	2	2	2.20112e-05		SAL_OB4461AA,SAL_OB4558AA
I	Bukavu	0	2	2	2.20112e-05		SAL_UA8146AA,SAL_VA8275AA
I	Bullbay	0	2	2	2.20112e-05		SAL_MB1918AA,SAL_OB6314AA
I	Calabar	1	1	2	2.20112e-05		SAMN09780237,SAL_PB9818AA
I	Caracas	0	2	2	2.20112e-05		SAL_HB0761AA,SAL_HB0764AA
I	Ceyco	0	2	2	2.20112e-05		SAL_GB8156AA,SAL_JB8943AA
I	Chingola	0	2	2	2.20112e-05		SAL_NB5531AA,SAL_NA8687AA
I	Claibornei	0	2	2	2.20112e-05		SAL_RA7865AA,SAL_CB1744AA
I	Cuckmere	0	2	2	2.20112e-05		SAL_DB7002AA,SAL_BB8804AA
I	Dugbe	0	2	2	2.20112e-05		SAL_TA6178AA,SAL_ZA8468AA
I	Eppendorf	0	2	2	2.20112e-05		SAL_XA8167AA,SAL_XA8221AA
I	Fillmore	0	2	2	2.20112e-05		SAL_OB0078AA,SAL_OB0079AA
I	Garba	1	1	2	2.20112e-05		SAMN22835787,SAL_PB7645AA
I	Geraldton	1	1	2	2.20112e-05		SAMN10976945,SAL_ZA4645AA
I	Guildford	0	2	2	2.20112e-05		SAL_WA9986AA,SAL_MB8549AA
I	Halle	0	2	2	2.20112e-05		SAL_TA5986AA,SAL_OB3301AA
I	Hayindogo	2	0	2	2.20112e-05		SAMN12289437,SAMN13945434
I	Hissar	0	2	2	2.20112e-05		SAL_ZA8449AA,SAL_OB4208AA
I	Huettwilen	0	2	2	2.20112e-05		SAL_ZA8143AA,SAL_ZA9915AA
I	I 1,3,19:i:-	2	0	2	2.20112e-05		SAMN31400881,SAMN33946561
I	I 3,10:e,h:-	2	0	2	2.20112e-05		SAMN16424494,SAMN16424471
I	I 42:z4,z23:-	2	0	2	2.20112e-05		SAMN12636730,SAMN21027136
I	I 8:l,w:e,n,x	2	0	2	2.20112e-05	Antigenic forumula not in WKL Scheme.	SAMN14145484,SAMN14145545
I	I 9,46,27:l,v:1,7	2	0	2	2.20112e-05	Antigenic forumula not in WKL Scheme. This is a possilbe SeqSero error. See File S1, discussion of O:9,46 and O:9,46,27 probes	SAMN12851044,SAMN19015175
I	I 9:g,m:1,2	2	0	2	2.20112e-05		SAMN31441192,SAMN13060879
II	II [1],13,22:g,m,t:[1,5]	0	2	2	2.20112e-05		SAL_IB0467AA,SAL_IB8302AA
II	II [1],13,23:b:[1,5]	0	2	2	2.20112e-05		SAL_IB2850AA,SAL_LB9895AA
II	II 13,22:z:-	0	2	2	2.20112e-05		SAL_EB0674AA,SAL_RB0463AA
II	II 16:m,t:[z42]	2	0	2	2.20112e-05		SAMN27062111,SAMN29754851
II	II 4,12:z:z39	0	2	2	2.20112e-05		SAL_MB7599AA,SAL_NB8287AA
II	II 41:z10:1,2	0	2	2	2.20112e-05		SAL_QA8846AA,SAL_YA0493AA
II	II 50:b:z6	1	1	2	2.20112e-05		SAMN30080164,SAL_IB2541AA
II	II 58:c:z6	0	2	2	2.20112e-05		SAL_DB3460AA,SAL_PB9068AA
II	II 9,46:z:e,n,x	0	2	2	2.20112e-05		SAL_FB0319AA,SAL_LB4435AA
IIIa	IIIa 18:z4,z32:-	0	2	2	2.20112e-05		SAL_YA9787AA,SAL_YA9906AA
IIIa	IIIa 21:g,z51:-	2	0	2	2.20112e-05		SAMN27630655,SAMN34543030
IIIa	IIIa 41:z4,z23,z32:-	0	2	2	2.20112e-05		SAL_MB7254AA,SAL_MB7256AA
IIIb	IIIb 35:i:e,n,x,z15	0	2	2	2.20112e-05		SAL_LB1923AA,SAL_LB2152AA
IIIb	IIIb 42:r:z	0	2	2	2.20112e-05		SAL_LB9073AA,SAL_LB9077AA
IIIb	IIIb 47:i:z53	0	2	2	2.20112e-05		SAL_MB9609AA,SAL_RB5995AA
IIIb	IIIb 48:c:z	1	1	2	2.20112e-05		SAMN20960563,SAL_FB6295AA
IIIb	IIIb 48:r:z	1	1	2	2.20112e-05		SAMN08815113,SAL_CB2019AA
IIIb	IIIb 53:k:e,n,x,z15	2	0	2	2.20112e-05		SAMN31136551,SAMN32119454
IIIb	IIIb 53:z10:z	2	0	2	2.20112e-05		SAMN27739104,SAMN28900537
IIIb	IIIb 53:z52:z53	0	2	2	2.20112e-05		SAL_KB4854AA,SAL_KB6565AA
IIIb	IIIb 60:l,v:z	0	2	2	2.20112e-05		SAL_RB7967AA,SAL_JB0823AA
IIIb	IIIb 61:i:e,n,x,z15	2	0	2	2.20112e-05		SAMN31284898,SAMN32194005
IIIb	IIIb 61:r:z35	0	2	2	2.20112e-05		SAL_KB0229AA,SAL_NB6997AA
IIIb	IIIb 61:r:z53	1	1	2	2.20112e-05		SAMN28938151,SAL_BB0661AA
IIIb	IIIb 65:r:z35	0	2	2	2.20112e-05		SAL_RB6599AA,SAL_SB2500AA
I	India	0	2	2	2.20112e-05		SAL_CB3129AA,SAL_EB6804AA
I	Inganda	0	2	2	2.20112e-05		SAL_XA5103AA,SAL_FB5518AA
I	Inpraw	0	2	2	2.20112e-05		SAL_LB9517AA,SAL_MB1433AA
IV	IV [1],53:g,z51:-	0	2	2	2.20112e-05		SAL_MB1668AA,SAL_MB1708AA
IV	IV 11:g,z51:-	0	2	2	2.20112e-05		SAL_RA4242AA,SAL_SA9351AA
IV	IV 11:z4,z23:-	1	1	2	2.20112e-05		SAMN29150361,SAL_CB6281AA
IV	IV 16:z4,z32:-	0	2	2	2.20112e-05		SAL_MB8870AA,SAL_OB6734AA
IV	IV 18:z36,z38:-	0	2	2	2.20112e-05		SAL_CB7564AA,SAL_LB5029AA
IV	IV 38:z4,z23:-	2	0	2	2.20112e-05		SAMN17015309,SAMN17041410
IV	IV 43:z4,z32:-	2	0	2	2.20112e-05		SAMN34140473,SAMN34543057
IV	IV 48:z36,[z38]:-	0	2	2	2.20112e-05		SAL_MB2618AA,SAL_MB2624AA
IV	IV 48:z4,z32:-	1	1	2	2.20112e-05		SAMN08930243,SAL_EB8595AA
I	Ivrysurseine	0	2	2	2.20112e-05		SAL_IB4235AA,SAL_LB3038AA
I	Kaduna	0	2	2	2.20112e-05		SAL_IB6318AA,SAL_MB4466AA
I	Kainji	0	2	2	2.20112e-05		SAL_IB2557AA,SAL_JB7077AA
I	Kokomlemle	0	2	2	2.20112e-05		SAL_GB5011AA,SAL_GB4016AA
I	Korlebu	0	2	2	2.20112e-05		SAL_IB0757AA,SAL_LB6836AA
I	Kotte	0	2	2	2.20112e-05		SAL_LB1910AA,SAL_NB1580AA
I	Kunduchi	0	2	2	2.20112e-05		SAL_EB6407AA,SAL_JB0552AA
I	Langenhorn	0	2	2	2.20112e-05		SAL_RB7664AA,SAL_RB7707AA
I	Lerum	0	2	2	2.20112e-05		SAL_UA6060AA,SAL_PB8654AA
I	Lovelace	0	2	2	2.20112e-05		SAL_KB9650AA,SAL_LB0038AA
I	Maastricht	0	2	2	2.20112e-05		SAL_KB5595AA,SAL_KB5596AA
I	Madras	0	2	2	2.20112e-05		SAL_VA2148AA,SAL_HB2378AA
I	Magwa	2	0	2	2.20112e-05		SAMN17835703,SAMN17835718
I	Malakal	0	2	2	2.20112e-05		SAL_XA7603AA,SAL_ZA6177AA
I	Mesbit	0	2	2	2.20112e-05		SAL_TA0865AA,SAL_KB7128AA
I	Moero	0	2	2	2.20112e-05		SAL_UA5846AA,SAL_UA5877AA
I	Moualine	0	2	2	2.20112e-05		SAL_LB0698AA,SAL_PB6638AA
I	Mountpleasant	0	2	2	2.20112e-05		SAL_YA8619AA,SAL_HB1545AA
I	Nessziona	0	2	2	2.20112e-05		SAL_CB1683AA,SAL_NB0505AA
I	Newjersey	0	2	2	2.20112e-05		SAL_IB2856AA,SAL_IB3287AA
I	Norton	0	2	2	2.20112e-05		SAL_BB3324AA,SAL_EB6533AA
I	Odozi	0	2	2	2.20112e-05		SAL_UA5463AA,SAL_KB3573AA
I	Onderstepoort	1	1	2	2.20112e-05		SAMN20552778,SAL_RB5158AA
I	Overschie	2	0	2	2.20112e-05		SAMN17834117,SAMN27777038
I	Redlands	0	2	2	2.20112e-05		SAL_TA5250AA,SAL_UA6339AA
I	Senegal	0	2	2	2.20112e-05		SAL_IB4293AA,SAL_MB0397AA
I	Strasbourg	0	2	2	2.20112e-05		SAL_UA7929AA,SAL_VA0595AA
I	Strathcona	2	0	2	2.20112e-05		SAMN31467282,SAMN34410543
I	Tees	0	2	2	2.20112e-05		SAL_SA6453AA,SAL_RB0929AA
I	Telaviv	0	2	2	2.20112e-05		SAL_IB2491AA,SAL_IB9794AA
I	Tsevie	0	2	2	2.20112e-05		SAL_FB8903AA,SAL_FB8915AA
I	Umbadah	0	2	2	2.20112e-05		SAL_BB3718AA,SAL_BB6572AA
I	Umhlali	0	2	2	2.20112e-05		SAL_OB0641AA,SAL_OB2574AA
VI	VI 41:b:1,7	0	2	2	2.20112e-05		SAL_XA7699AA,SAL_XA7906AA
I	Victoria	0	2	2	2.20112e-05		SAL_HB4349AA,SAL_HB4373AA
I	Waedenswil	1	1	2	2.20112e-05		SAMN11456642,SAL_YA8492AA
I	Warnow	0	2	2	2.20112e-05		SAL_SA6741AA,SAL_NB4847AA
I	Welikade	0	2	2	2.20112e-05		SAL_FB6028AA,SAL_QB0674AA
I	Weybridge	0	2	2	2.20112e-05		SAL_VA2477AA,SAL_IB9944AA
I	Woodinville	1	1	2	2.20112e-05		SAMN18844861,SAL_FB3001AA
I	Zega	1	1	2	2.20112e-05		SAMN20669409,SAL_CB7114AA
I	Zinder	0	2	2	2.20112e-05		SAL_HB8352AA,SAL_HB8461AA
